# Supplementary material for: Enhanced quantum yields by sterically demanding aryl-substituted β-diketonate ancillary ligands
Source: Beilstein J Org Chem. 2018 Mar 21;14:664–71. doi: 10.3762/bjoc.14.54 (PMC5870149; doi:10.3762/bjoc.14.54)
Supplement: File 2 — Crystallographic data. [file Beilstein_J_Org_Chem-14-664-s002.cif]

 
#==============================================================================
data_global
#==============================================================================
 
# 0. AUDIT DETAILS
 
_audit_creation_date                              'Friday, 9 February 2018 '
_audit_creation_method                            'PLATON <TABLE ACC> option'
_audit_update_record
;
;
 
#===============================================================================
 
# 1. SUBMISSION DETAILS
 
_publ_contact_author_name
;
'Thomas Strassner'
;
_publ_contact_author_address
;
Fakult\"at Chemie und Lebensmittelchemie
Professur fuer Physikalische Organische Chemie
TU Dresden
01062 Dresden	
Germany
;
 
_publ_contact_author_email          
'thomas.strassner@chemie.tu-dresden.de'      
_publ_contact_author_fax                          '+49 351 463 39679'
_publ_contact_author_phone                        '+49 351 463 38571'

_publ_requested_category                          ?
_publ_requested_coeditor_name                     ?
 
_publ_contact_letter                             # Include date of submission
;
;
 
#===============================================================================
 
# 2. PROCESSING SUMMARY (JOURNAL OFFICE ONLY)
 
 
#===============================================================================
 
# 3. TITLE AND AUTHOR LIST
 
_publ_section_title
;
Enhanced quantum yields by sterically demanding aryl 
substituted \b-diketonate ancillary ligands
;
_publ_section_title_footnote
;
;
 
 
 
loop_
_publ_author_name
_publ_author_address
'Pittkowski, Rebecca'
;Fakult\"at Chemie und Lebensmittelchemie
Professur fuer Physikalische Organische Chemie
TU Dresden
01062 Dresden	
Germany
;
'Strassner, Thomas'
;Fakult\"atung Chemie und Lebensmittelchemie
Professur fuer Physikalische Organische Chemie
TU Dresden
01062 Dresden	
Germany
;
 
#===============================================================================
 
# 4. TEXT
 
_publ_section_synopsis
;
 ?
;
_publ_section_abstract
;
 Luminescent organometallic platinum(II) compounds are of interest 
as phosphors for organic light emitting devices. Their emissive 
properties can be tuned by variation of the ligands or by specific 
electron-withdrawing or -donating substituents. Different ancillary 
ligands can have a profound impact on the emission color and emission 
efficiency of these complexes. We studied the influence of sterically 
hindered, aryl substituted \b-diketonates on the emission properties 
of C\^C* cyclometalated complexes employing the original ligand, 
the unsubstituted methyl-phenyl-imidazolium ligand. 
The quantum yield was significantly enhanced by changing the 
auxiliary ligand from acetylacetonate, where the corresponding 
platinum(II) complex shows only a very weak emission, to mesityl(mes) 
or duryl(dur) substituted acetylacetonates. The new complexes 
show very efficient emission with quantum yields > 70% in the 
sky-blue spectral region (480 nm) and short decay times (< 3\ms). 
;
  
_publ_section_comment
;
;
_publ_section_exptl_prep
;
 The crystal was fixed on the top of a MiTeGen MicroMount with
 perfluorinated ether and transferred to the diffractometer.
;
_publ_section_exptl_refinement
;
 ?
;
 
_publ_section_references
;
 Allen, F.H. (2002).
   Acta Cryst. B58, 380-388.
 
 Altomare, A., Burla, M.C., Camalli, M., Cascarano, G.L., Giacovazzo, C.
   Guagliardi, A., Moliterni, A.G.G., Polidori, G. & Spagna, R.
   (1999) J. Appl. Cryst. 32, 115-119.
 
 Beurskens, P.T., Beurskens, G., de Gelder, R., Garc\'ia-Granda, S.,
 Gould, R.O., Israel, R. & Smits, J.M.M. (1999) The DIRDIF99 Program System,
   Technical Report of the Crystallography Laboratory,
   University of Nijmegen, The Netherlands.
 
 Boer, J.L. de & Duisenberg, A.J.M. (1984). Acta Cryst. A40, C-410.
 
 Boeyens, J.C.A. (1978). J.Cryst.Mol.Struct. 8, 317-320.
 
 Cremer, D. & Pople, J.A. (1975). J. Am. Chem. Soc. 97, 1354-1358.
 
 Duisenberg, A.J.M. (1992). J. Appl. Cryst. 25, 92-96.
 
 Duisenberg, A.J.M., Kroon-Batenburg, L.M.J. & Schreurs, A.M.M. (2003).
   J. Appl. Cryst. 36, 220-229.
 
 Enraf-Nonius (1989). CAD-4 Software. Version 5. Enraf-Nonius, Delft,
   The Netherlands.
 
 Flack, H.D. (1983). Acta Cryst. A39, 876-881.
 
 Hooft, R.W.W. (1998). Collect Software, Nonius B.V., Delft, The Netherlands.
 
 LePage, Y. (1987). J. Appl. Cryst. 20, 264-269.
 
 Mackay, A.L. (1984). Acta Cryst. A40, 165-166.
 
 Meulenaer, J. de & Tompa, H. (1965). Acta Cryst. 19, 1014-1018.
 
 North, A.C.T., Phillips, D.C. & Mathews, F.S. (1968).
  Acta Cryst. A24, 351-359.
 
 Otwinowski, Z. & Minor, W. (1997). Methods in Enzymology, Vol. 276,
   Macromolecular Crystallography, Part A, edited by C.W. Carter &
    R.M. Sweet, pp. 307-326. London: Academic Press.
 
 Sheldrick, G.M. (1986). SHELXS86. University of G\"ottingen, Germany.
 
 Sheldrick, G.M. (1993). SHELXL93. University of G\"ottingen, Germany.
 
 Sheldrick, G.M. (1997). SHELXS97. University of G\"ottingen, Germany.
 
 Sheldrick, G.M. (1997). SHELXL97. University of G\"ottingen, Germany.
 
 Sluis, P. van der & Spek, A.L. (1990). Acta Cryst. A46, 194-201.
 
 Spek, A.L. (1987). Acta Cryst. C43, 1233-1235.
 
 Spek, A.L. (1988). J. Appl. Cryst. 21, 578-579.
 
 Spek, A.L. (1994). Am. Crystallogr. Assoc.-Abstracts, 22, 66.
 
 Spek, A.L. (1997). HELENA, Program for Datareduction, Utrecht
   University, The Netherlands.
 
 Spek, A.L. (2003). J. Appl. Cryst. 36, 7-13.
 
 Wilson, A.J.C. (1992). Ed. International Tables for Crystallography,
   Volume C, Kluwer Academic Publishers, Dordrecht, The Netherlands.
;
_publ_section_acknowledgements
;
;
_publ_section_figure_captions
; 
;
 
#===============================================================================
 
data_rp47_pl
 
#===============================================================================
 
# 5. CHEMICAL DATA
 
_chemical_name_systematic
;
;
_chemical_name_common                             ?
_chemical_melting_point                           ?
_chemical_formula_moiety
'C33 H36 N2 O2 Pt'
_chemical_formula_structural                      ?
_chemical_formula_sum
'C33 H36 N2 O2 Pt'
_chemical_formula_iupac                           ?
_chemical_formula_weight                             687.72
_chemical_compound_source                        'see text'
 
loop_
_atom_type_symbol
_atom_type_description
_atom_type_scat_dispersion_real
_atom_type_scat_dispersion_imag
_atom_type_scat_source
 C   C    0.0033    0.0016
' International Tables Vol C Tables 4.2.6.8 and 6.1.1.4'
 H   H    0.0000    0.0000
' International Tables Vol C Tables 4.2.6.8 and 6.1.1.4'
 N   N    0.0061    0.0033
' International Tables Vol C Tables 4.2.6.8 and 6.1.1.4'
 O   O    0.0106    0.0060
' International Tables Vol C Tables 4.2.6.8 and 6.1.1.4'
Pt  Pt   -1.7033    8.3905
' International Tables Vol C Tables 4.2.6.8 and 6.1.1.4'
 
#===============================================================================
 
# 6. CRYSTAL DATA
 
_symmetry_cell_setting                              monoclinic
_symmetry_space_group_name_Hall                   '-P 2yn'
_symmetry_space_group_name_H-M                    'P 21/n'
_symmetry_Int_Tables_number                              14
 
loop_
_space_group_symop_id
_space_group_symop_operation_xyz
   1 x,y,z
   2 1/2-x,1/2+y,1/2-z
   3 -x,-y,-z
   4 1/2+x,1/2-y,1/2+z
 
_cell_length_a                                       9.8385(19)
_cell_length_b                                        27.837(6)
_cell_length_c                                        11.285(2)
_cell_angle_alpha                                            90
_cell_angle_beta                                     110.846(7)
_cell_angle_gamma                                            90
_cell_volume                                         2888.4(10)
_cell_formula_units_Z                                 4
_cell_measurement_temperature                       100
_cell_measurement_reflns_used                     839
_cell_measurement_theta_min                       0.1
_cell_measurement_theta_max                       60.0
_cell_special_details
;
;
 
_exptl_crystal_description                       'fragment'
_exptl_crystal_colour                            'orange'
 
_exptl_crystal_size_max                           0.908
_exptl_crystal_size_mid                           0.874
_exptl_crystal_size_min                           0.518
_exptl_crystal_size_rad                           ?
_exptl_crystal_density_meas                       ?
_exptl_crystal_density_diffrn                         1.582
_exptl_crystal_density_method                    'Not Measured'
_exptl_crystal_F_000                                   1368
_exptl_absorpt_coefficient_mu                         4.889
_exptl_crystal_density_meas_temp                  ?
 
_exptl_absorpt_correction_type                   'multi-scan'
_exptl_absorpt_process_details                   'SADABS (Bruker)'
_exptl_absorpt_correction_T_min                   0.281
_exptl_absorpt_correction_T_max                   0.745
 
#===============================================================================
 
# 7. EXPERIMENTAL DATA
 
_exptl_special_details
;
Diffraction operator				T. Strassner
scanspeed					4 s per frame
dx						37 mm
4170 frames measured in 23 data sets
phi-scans with delta_phi         = 0.5 
omega-scans with delta_omega     = 0.5
;
_diffrn_ambient_temperature                         100
_diffrn_detector                  'Bruker Photon II detector'
_diffrn_detector_type             'Charge-Integrating Pixel Array Detector'
_diffrn_radiation_wavelength                        0.71073
_diffrn_radiation_probe                           'x-ray'
_diffrn_radiation_type                            'MoK\a'
_diffrn_radiation_source                          'sealed X-ray tube'
_diffrn_radiation_monochromator                   'Multilayer'
 
_diffrn_measurement_device_type                   'Bruker Photon II detector'
_diffrn_measurement_method                        '\f and \w scans'

_diffrn_reflns_number                            209519
_diffrn_reflns_av_R_equivalents                    0.0800
_diffrn_reflns_av_unetI/netI                       0.0205
_diffrn_reflns_limit_h_min                          -12
_diffrn_reflns_limit_h_max                           12
_diffrn_reflns_limit_k_min                          -36
_diffrn_reflns_limit_k_max                           36
_diffrn_reflns_limit_l_min                          -14
_diffrn_reflns_limit_l_max                           14
_diffrn_reflns_theta_min                           2.33
_diffrn_reflns_theta_max                          27.53
_diffrn_reflns_theta_full                         25.24
_diffrn_measured_fraction_theta_max               0.996
_diffrn_measured_fraction_theta_full              0.998
_diffrn_reflns_reduction_process
;
;
 
# number of unique reflections
_reflns_number_total                                 6641
# number of observed reflections (> n sig(I))
_reflns_number_gt                                    6282
_reflns_threshold_expression                      I>2\s(I)
 
_computing_data_collection                     'Bruker APEX3'
_computing_cell_refinement                     'SAINT (Bruker)'
_computing_data_reduction                      'SAINT (Bruker)'
_computing_structure_solution                  'SHELXT 2014/5 (Sheldrick, 2014)'
_computing_structure_refinement                'SHELXT 2016/6 (Sheldrick, 2016)'
_computing_molecular_graphics                  ?
_computing_publication_material                'PLATON (Spek, 2003)'
 
#===============================================================================
 
# 8. REFINEMENT DATA
 
_refine_special_details
;
 Refinement on F^2^ for ALL reflections except those
 flagged by the user for potential systematic errors.
 Weighted R-factors wR and all goodnesses of fit S
 are based on F^2^, conventional R-factors R are based
 on F, with F set to zero for negative F^2^. The
 observed criterion of F^2^ > 2sigma(F^2^) is used only
 for calculating -R-factor-obs etc. and is not
 relevant to the choice of reflections for refinement.
 R-factors based on F^2^ are statistically about twice
 as large as those based on F, and R-factors based on
 ALL data will be even larger.
;
_refine_ls_structure_factor_coef                  Fsqd
_refine_ls_matrix_type                            full
_refine_ls_weighting_scheme                       'calc'
_refine_ls_weighting_details
'W=1/[\S^2^(FO^2^)+(0.0120P)^2^+7.0561P] WHERE P=(FO^2^+2FC^2^)/3'
_atom_sites_solution_primary                     '?'
_atom_sites_solution_secondary                   '?'
_atom_sites_solution_hydrogens                   'geom'
 

_refine_ls_hydrogen_treatment                    'constr'
 
_refine_ls_extinction_method                      'none'
_refine_ls_abs_structure_details                  ?
_refine_ls_abs_structure_Flack                   .
_refine_ls_number_reflns                               6641
_refine_ls_number_parameters                            352
_refine_ls_number_restraints                              0
_refine_ls_number_constraints                     ?
_refine_ls_R_factor_all                              0.0271
_refine_ls_R_factor_gt                               0.0251
_refine_ls_wR_factor_ref                             0.0591
_refine_ls_wR_factor_gt                              0.0580
_refine_ls_goodness_of_fit_ref                        1.162
_refine_ls_restrained_S_all                           1.162
_refine_ls_shift/su_max                               0.004
_refine_ls_shift/su_mean                              0.000
_refine_diff_density_max                              1.780
_refine_diff_density_min                             -1.257
_refine_diff_density_rms                              0.093
 
#===============================================================================
 
# 9. ATOMIC COORDINATES AND DISPLACEMENT PARAMETERS
 
loop_
_atom_site_label
_atom_site_type_symbol
_atom_site_thermal_displace_type
_atom_site_fract_x
_atom_site_fract_y
_atom_site_fract_z
_atom_site_occupancy
_atom_site_U_iso_or_equiv
_atom_site_calc_flag
_atom_site_refinement_flags
_atom_site_disorder_assembly
_atom_site_disorder_group
Pt1 Pt Uani 0.04064(2) 0.33239(2) 0.88050(2) 1.000 0.0242(1) d . . .
O1 O Uani 0.1376(3) 0.34169(8) 0.7448(2) 1.000 0.0296(7) d . . .
O2 O Uani 0.1640(2) 0.38697(8) 0.9871(2) 1.000 0.0296(7) d . . .
N1 N Uani -0.1617(3) 0.25881(10) 0.8687(3) 1.000 0.0288(8) d . . .
N2 N Uani -0.1191(3) 0.25123(10) 0.6959(3) 1.000 0.0308(8) d . . .
C1 C Uani -0.0841(3) 0.27811(11) 0.8018(3) 1.000 0.0268(9) d . . .
C2 C Uani -0.2173(4) 0.21558(13) 0.6973(4) 1.000 0.0368(10) d . . .
C3 C Uani -0.2439(4) 0.22031(12) 0.8049(4) 1.000 0.0359(10) d . . .
C4 C Uani -0.0718(4) 0.25974(14) 0.5886(4) 1.000 0.0377(11) d . . .
C5 C Uani -0.1483(3) 0.28207(11) 0.9840(3) 1.000 0.0278(9) d . . .
C6 C Uani -0.0537(3) 0.32140(11) 1.0074(3) 1.000 0.0263(9) d . . .
C7 C Uani -0.0346(4) 0.34747(12) 1.1173(3) 1.000 0.0325(10) d . . .
C8 C Uani -0.1057(4) 0.33420(13) 1.1997(4) 1.000 0.0343(11) d . . .
C9 C Uani -0.1975(4) 0.29469(14) 1.1727(4) 1.000 0.0385(11) d . . .
C10 C Uani -0.2202(4) 0.26804(13) 1.0631(4) 1.000 0.0353(10) d . . .
C11 C Uani 0.2342(3) 0.37337(11) 0.7529(3) 1.000 0.0263(9) d . . .
C12 C Uani 0.2956(4) 0.40607(12) 0.8519(3) 1.000 0.0299(9) d . . .
C13 C Uani 0.2599(3) 0.41102(11) 0.9596(3) 1.000 0.0261(8) d . . .
C14 C Uani 0.2840(3) 0.37658(11) 0.6420(3) 1.000 0.0252(8) d . . .
C15 C Uani 0.4098(3) 0.35222(11) 0.6453(3) 1.000 0.0281(9) d . . .
C16 C Uani 0.4564(4) 0.35808(12) 0.5422(3) 1.000 0.0310(10) d . . .
C17 C Uani 0.3784(4) 0.38810(12) 0.4434(3) 1.000 0.0312(10) d . . .
C18 C Uani 0.2538(4) 0.41228(11) 0.4400(3) 1.000 0.0278(9) d . . .
C19 C Uani 0.2039(3) 0.40602(11) 0.5407(3) 1.000 0.0267(9) d . . .
C20 C Uani 0.4937(4) 0.32082(13) 0.7568(3) 1.000 0.0364(10) d . . .
C21 C Uani 0.5902(4) 0.33199(14) 0.5389(4) 1.000 0.0411(12) d . . .
C22 C Uani 0.1768(4) 0.44530(13) 0.3309(3) 1.000 0.0359(10) d . . .
C23 C Uani 0.0676(4) 0.43072(13) 0.5413(4) 1.000 0.0360(10) d . . .
C24 C Uani 0.3356(3) 0.44862(11) 1.0565(3) 1.000 0.0248(8) d . . .
C25 C Uani 0.4645(3) 0.43622(12) 1.1556(3) 1.000 0.0283(9) d . . .
C26 C Uani 0.5273(4) 0.46972(13) 1.2516(3) 1.000 0.0319(9) d . . .
C27 C Uani 0.4582(4) 0.51369(12) 1.2469(3) 1.000 0.0322(9) d . . .
C28 C Uani 0.3332(4) 0.52651(12) 1.1480(3) 1.000 0.0321(10) d . . .
C29 C Uani 0.2717(3) 0.49400(12) 1.0491(3) 1.000 0.0294(9) d . . .
C30 C Uani 0.5348(4) 0.38768(14) 1.1568(4) 1.000 0.0397(11) d . . .
C31 C Uani 0.6679(4) 0.45919(16) 1.3591(4) 1.000 0.0464(11) d . . .
C32 C Uani 0.2641(5) 0.57491(14) 1.1484(4) 1.000 0.0507(14) d . . .
C33 C Uani 0.1427(4) 0.50842(14) 0.9341(4) 1.000 0.0407(11) d . . .
H2 H Uiso -0.25808 0.19210 0.63333 1.000 0.0440 c RU . .
H3 H Uiso -0.30691 0.20100 0.83210 1.000 0.0430 c RU . .
H4A H Uiso -0.15658 0.26708 0.51285 1.000 0.0560 c RU . .
H4B H Uiso -0.02324 0.23094 0.57318 1.000 0.0560 c RU . .
H4C H Uiso -0.00400 0.28688 0.60783 1.000 0.0560 c RU . .
H7 H Uiso 0.02763 0.37471 1.13666 1.000 0.0390 c RU . .
H8 H Uiso -0.09115 0.35234 1.27458 1.000 0.0410 c RU . .
H9 H Uiso -0.24501 0.28576 1.22940 1.000 0.0460 c RU . .
H10 H Uiso -0.28337 0.24103 1.04337 1.000 0.0420 c RU . .
H12 H Uiso 0.36873 0.42688 0.84452 1.000 0.0360 c RU . .
H17 H Uiso 0.41187 0.39231 0.37479 1.000 0.0370 c RU . .
H20A H Uiso 0.50591 0.28872 0.72636 1.000 0.0550 c RU . .
H20B H Uiso 0.44017 0.31835 0.81504 1.000 0.0550 c RU . .
H20C H Uiso 0.58951 0.33506 0.80134 1.000 0.0550 c RU . .
H21A H Uiso 0.60268 0.33842 0.45798 1.000 0.0620 c RU . .
H21B H Uiso 0.57844 0.29737 0.54776 1.000 0.0620 c RU . .
H21C H Uiso 0.67605 0.34331 0.60877 1.000 0.0620 c RU . .
H22A H Uiso 0.22019 0.44213 0.26549 1.000 0.0540 c RU . .
H22B H Uiso 0.18648 0.47857 0.36122 1.000 0.0540 c RU . .
H22C H Uiso 0.07354 0.43667 0.29518 1.000 0.0540 c RU . .
H23A H Uiso 0.06627 0.46390 0.51184 1.000 0.0540 c RU . .
H23B H Uiso 0.06600 0.43073 0.62758 1.000 0.0540 c RU . .
H23C H Uiso -0.01784 0.41357 0.48473 1.000 0.0540 c RU . .
H27 H Uiso 0.49857 0.53578 1.31450 1.000 0.0390 c RU . .
H30A H Uiso 0.47252 0.36829 1.08572 1.000 0.0600 c RU . .
H30B H Uiso 0.54747 0.37121 1.23676 1.000 0.0600 c RU . .
H30C H Uiso 0.62990 0.39217 1.14864 1.000 0.0600 c RU . .
H31A H Uiso 0.74464 0.45269 1.32481 1.000 0.0700 c RU . .
H31B H Uiso 0.65504 0.43106 1.40626 1.000 0.0700 c RU . .
H31C H Uiso 0.69533 0.48698 1.41601 1.000 0.0700 c RU . .
H32A H Uiso 0.27154 0.59455 1.07889 1.000 0.0760 c RU . .
H32B H Uiso 0.31446 0.59106 1.22937 1.000 0.0760 c RU . .
H32C H Uiso 0.16142 0.57053 1.13720 1.000 0.0760 c RU . .
H33A H Uiso 0.17627 0.52749 0.87683 1.000 0.0610 c RU . .
H33B H Uiso 0.07527 0.52758 0.96099 1.000 0.0610 c RU . .
H33C H Uiso 0.09302 0.47954 0.88998 1.000 0.0610 c RU . .
 
loop_
_atom_site_aniso_label
_atom_site_aniso_U_11
_atom_site_aniso_U_22
_atom_site_aniso_U_33
_atom_site_aniso_U_23
_atom_site_aniso_U_13
_atom_site_aniso_U_12
Pt1 0.0199(1) 0.0218(1) 0.0288(1) -0.0002(1) 0.0060(1) -0.0034(1)
O1 0.0290(12) 0.0294(12) 0.0294(11) -0.0023(9) 0.0093(9) -0.0080(9)
O2 0.0283(12) 0.0285(12) 0.0316(12) -0.0033(9) 0.0103(9) -0.0095(9)
N1 0.0186(12) 0.0240(13) 0.0414(16) -0.0004(11) 0.0077(11) -0.0035(10)
N2 0.0227(13) 0.0273(14) 0.0396(16) -0.0051(12) 0.0075(11) -0.0021(11)
C1 0.0190(14) 0.0240(15) 0.0347(17) 0.0010(12) 0.0063(12) 0.0000(11)
C2 0.0262(16) 0.0283(17) 0.053(2) -0.0114(15) 0.0107(15) -0.0063(13)
C3 0.0249(16) 0.0252(16) 0.056(2) -0.0060(15) 0.0123(15) -0.0081(13)
C4 0.0317(18) 0.042(2) 0.0394(19) -0.0111(16) 0.0127(15) -0.0037(15)
C5 0.0207(14) 0.0252(15) 0.0363(17) 0.0021(13) 0.0086(13) 0.0021(12)
C6 0.0188(14) 0.0251(15) 0.0330(16) 0.0030(12) 0.0068(12) 0.0026(11)
C7 0.0271(16) 0.0257(16) 0.0423(19) 0.0017(14) 0.0094(14) 0.0023(13)
C8 0.0280(17) 0.0366(19) 0.0392(19) -0.0001(14) 0.0131(14) 0.0067(14)
C9 0.0308(18) 0.040(2) 0.051(2) 0.0061(16) 0.0224(16) 0.0040(15)
C10 0.0262(16) 0.0319(18) 0.050(2) 0.0035(15) 0.0163(15) -0.0011(13)
C11 0.0250(15) 0.0248(15) 0.0269(15) 0.0023(12) 0.0064(12) -0.0014(12)
C12 0.0299(16) 0.0289(16) 0.0300(16) -0.0012(13) 0.0095(13) -0.0086(13)
C13 0.0233(14) 0.0230(15) 0.0280(15) 0.0015(12) 0.0041(12) -0.0042(11)
C14 0.0230(14) 0.0247(15) 0.0249(15) -0.0011(11) 0.0050(12) -0.0046(12)
C15 0.0259(15) 0.0221(15) 0.0314(16) -0.0003(12) 0.0042(12) -0.0012(12)
C16 0.0307(17) 0.0261(16) 0.0348(17) -0.0035(13) 0.0101(14) 0.0002(13)
C17 0.0353(18) 0.0296(16) 0.0293(16) -0.0022(13) 0.0124(14) -0.0036(14)
C18 0.0293(16) 0.0243(15) 0.0240(15) -0.0010(12) 0.0023(12) -0.0048(12)
C19 0.0247(15) 0.0236(15) 0.0277(15) -0.0004(12) 0.0042(12) -0.0035(12)
C20 0.0352(18) 0.0303(17) 0.0373(19) 0.0066(14) 0.0052(15) 0.0047(14)
C21 0.037(2) 0.040(2) 0.049(2) -0.0005(16) 0.0188(17) 0.0096(16)
C22 0.0382(19) 0.0335(18) 0.0292(17) 0.0047(14) 0.0038(14) -0.0003(15)
C23 0.0288(17) 0.0355(18) 0.0400(19) 0.0049(15) 0.0078(14) 0.0044(14)
C24 0.0216(14) 0.0263(15) 0.0243(14) 0.0015(12) 0.0054(11) -0.0065(12)
C25 0.0212(15) 0.0289(16) 0.0326(16) 0.0026(13) 0.0069(12) -0.0004(12)
C26 0.0229(15) 0.0337(17) 0.0326(17) 0.0028(13) 0.0021(13) -0.0044(13)
C27 0.0326(17) 0.0273(16) 0.0310(16) -0.0040(13) 0.0045(13) -0.0110(13)
C28 0.0319(17) 0.0245(16) 0.0373(18) 0.0006(13) 0.0090(14) -0.0035(13)
C29 0.0254(15) 0.0291(16) 0.0298(16) 0.0062(13) 0.0050(12) -0.0019(12)
C30 0.0328(18) 0.0372(19) 0.043(2) 0.0001(16) 0.0061(15) 0.0093(15)
C31 0.0293(19) 0.051(2) 0.044(2) -0.0023(18) -0.0054(16) -0.0024(17)
C32 0.052(2) 0.0282(19) 0.059(3) -0.0072(17) 0.004(2) 0.0034(17)
C33 0.0373(19) 0.0361(19) 0.0367(19) 0.0065(15) -0.0016(15) 0.0018(15)
 
#===============================================================================
 
# 10. MOLECULAR GEOMETRY
 
_geom_special_details
;
 Bond distances, angles etc. have been calculated using the
 rounded fractional coordinates. All su's are estimated
 from the variances of the (full) variance-covariance matrix.
 The cell esds are taken into account in the estimation of
 distances, angles and torsion angles
;
 
loop_
_geom_bond_atom_site_label_1
_geom_bond_atom_site_label_2
_geom_bond_distance
_geom_bond_site_symmetry_1
_geom_bond_site_symmetry_2
_geom_bond_publ_flag
 Pt1     O1         2.089(3)                     .       .                   yes
 Pt1     O2         2.047(2)                     .       .                   yes
 Pt1     C1         1.950(3)                     .       .                   yes
 Pt1     C6         1.988(3)                     .       .                   yes
 O1      C11        1.276(4)                     .       .                   yes
 O2      C13        1.282(4)                     .       .                   yes
 N1      C1         1.361(4)                     .       .                   yes
 N1      C3         1.381(5)                     .       .                   yes
 N1      C5         1.417(4)                     .       .                   yes
 N2      C1         1.347(4)                     .       .                   yes
 N2      C2         1.389(5)                     .       .                   yes
 N2      C4         1.463(5)                     .       .                   yes
 C2      C3         1.337(6)                     .       .                   no
 C5      C6         1.400(4)                     .       .                   no
 C5      C10        1.378(5)                     .       .                   no
 C6      C7         1.391(5)                     .       .                   no
 C7      C8         1.398(6)                     .       .                   no
 C8      C9         1.387(6)                     .       .                   no
 C9      C10        1.391(6)                     .       .                   no
 C11     C12        1.401(5)                     .       .                   no
 C11     C14        1.500(4)                     .       .                   no
 C12     C13        1.387(5)                     .       .                   no
 C13     C24        1.505(4)                     .       .                   no
 C14     C15        1.400(4)                     .       .                   no
 C14     C19        1.399(4)                     .       .                   no
 C15     C16        1.404(5)                     .       .                   no
 C15     C20        1.513(5)                     .       .                   no
 C16     C17        1.386(5)                     .       .                   no
 C16     C21        1.516(6)                     .       .                   no
 C17     C18        1.387(6)                     .       .                   no
 C18     C19        1.400(5)                     .       .                   no
 C18     C22        1.507(5)                     .       .                   no
 C19     C23        1.509(5)                     .       .                   no
 C24     C25        1.403(5)                     .       .                   no
 C24     C29        1.400(5)                     .       .                   no
 C25     C26        1.396(5)                     .       .                   no
 C25     C30        1.516(5)                     .       .                   no
 C26     C27        1.392(5)                     .       .                   no
 C26     C31        1.509(6)                     .       .                   no
 C27     C28        1.382(5)                     .       .                   no
 C28     C29        1.397(5)                     .       .                   no
 C28     C32        1.510(5)                     .       .                   no
 C29     C33        1.511(5)                     .       .                   no
 C2      H2           0.9500                     .       .                   no
 C3      H3           0.9500                     .       .                   no
 C4      H4A          0.9800                     .       .                   no
 C4      H4B          0.9800                     .       .                   no
 C4      H4C          0.9800                     .       .                   no
 C7      H7           0.9500                     .       .                   no
 C8      H8           0.9500                     .       .                   no
 C9      H9           0.9500                     .       .                   no
 C10     H10          0.9500                     .       .                   no
 C12     H12          0.9500                     .       .                   no
 C17     H17          0.9500                     .       .                   no
 C20     H20A         0.9800                     .       .                   no
 C20     H20B         0.9800                     .       .                   no
 C20     H20C         0.9800                     .       .                   no
 C21     H21A         0.9800                     .       .                   no
 C21     H21B         0.9800                     .       .                   no
 C21     H21C         0.9800                     .       .                   no
 C22     H22A         0.9800                     .       .                   no
 C22     H22B         0.9800                     .       .                   no
 C22     H22C         0.9800                     .       .                   no
 C23     H23A         0.9800                     .       .                   no
 C23     H23B         0.9800                     .       .                   no
 C23     H23C         0.9800                     .       .                   no
 C27     H27          0.9500                     .       .                   no
 C30     H30A         0.9800                     .       .                   no
 C30     H30B         0.9800                     .       .                   no
 C30     H30C         0.9800                     .       .                   no
 C31     H31A         0.9800                     .       .                   no
 C31     H31B         0.9800                     .       .                   no
 C31     H31C         0.9800                     .       .                   no
 C32     H32A         0.9800                     .       .                   no
 C32     H32B         0.9800                     .       .                   no
 C32     H32C         0.9800                     .       .                   no
 C33     H33A         0.9800                     .       .                   no
 C33     H33B         0.9800                     .       .                   no
 C33     H33C         0.9800                     .       .                   no
 
loop_
_geom_angle_atom_site_label_1
_geom_angle_atom_site_label_2
_geom_angle_atom_site_label_3
_geom_angle
_geom_angle_site_symmetry_1
_geom_angle_site_symmetry_2
_geom_angle_site_symmetry_3
_geom_angle_publ_flag
 O1      Pt1     O2         90.51(9)             .       .       .           yes
 O1      Pt1     C1        98.03(11)             .       .       .           yes
 O1      Pt1     C6       178.12(11)             .       .       .           yes
 O2      Pt1     C1       171.24(11)             .       .       .           yes
 O2      Pt1     C6        91.26(11)             .       .       .           yes
 C1      Pt1     C6        80.17(13)             .       .       .           yes
 Pt1     O1      C11        123.8(2)             .       .       .           yes
 Pt1     O2      C13        125.4(2)             .       .       .           yes
 C1      N1      C3         110.9(3)             .       .       .           yes
 C1      N1      C5         116.2(3)             .       .       .           yes
 C3      N1      C5         132.8(3)             .       .       .           yes
 C1      N2      C2         110.3(3)             .       .       .           yes
 C1      N2      C4         126.0(3)             .       .       .           yes
 C2      N2      C4         123.5(3)             .       .       .           yes
 Pt1     C1      N1         116.1(2)             .       .       .           yes
 Pt1     C1      N2         139.1(3)             .       .       .           yes
 N1      C1      N2         104.8(3)             .       .       .           yes
 N2      C2      C3         107.6(3)             .       .       .           yes
 N1      C3      C2         106.4(3)             .       .       .           yes
 N1      C5      C6         111.7(3)             .       .       .           yes
 N1      C5      C10        124.3(3)             .       .       .           yes
 C6      C5      C10        124.0(3)             .       .       .           no
 Pt1     C6      C5         115.7(2)             .       .       .           yes
 Pt1     C6      C7         127.8(3)             .       .       .           yes
 C5      C6      C7         116.5(3)             .       .       .           no
 C6      C7      C8         121.0(3)             .       .       .           no
 C7      C8      C9         120.3(4)             .       .       .           no
 C8      C9      C10        120.3(4)             .       .       .           no
 C5      C10     C9         117.9(3)             .       .       .           no
 O1      C11     C12        127.3(3)             .       .       .           yes
 O1      C11     C14        116.0(3)             .       .       .           yes
 C12     C11     C14        116.8(3)             .       .       .           no
 C11     C12     C13        126.3(3)             .       .       .           no
 O2      C13     C12        126.7(3)             .       .       .           yes
 O2      C13     C24        113.8(3)             .       .       .           yes
 C12     C13     C24        119.4(3)             .       .       .           no
 C11     C14     C15        119.8(3)             .       .       .           no
 C11     C14     C19        117.4(3)             .       .       .           no
 C15     C14     C19        122.7(3)             .       .       .           no
 C14     C15     C16        117.9(3)             .       .       .           no
 C14     C15     C20        121.2(3)             .       .       .           no
 C16     C15     C20        120.9(3)             .       .       .           no
 C15     C16     C17        119.1(3)             .       .       .           no
 C15     C16     C21        120.5(3)             .       .       .           no
 C17     C16     C21        120.4(3)             .       .       .           no
 C16     C17     C18        123.1(3)             .       .       .           no
 C17     C18     C19        118.6(3)             .       .       .           no
 C17     C18     C22        120.1(3)             .       .       .           no
 C19     C18     C22        121.3(3)             .       .       .           no
 C14     C19     C18        118.5(3)             .       .       .           no
 C14     C19     C23        120.4(3)             .       .       .           no
 C18     C19     C23        121.1(3)             .       .       .           no
 C13     C24     C25        118.8(3)             .       .       .           no
 C13     C24     C29        119.2(3)             .       .       .           no
 C25     C24     C29        121.9(3)             .       .       .           no
 C24     C25     C26        118.6(3)             .       .       .           no
 C24     C25     C30        120.4(3)             .       .       .           no
 C26     C25     C30        120.9(3)             .       .       .           no
 C25     C26     C27        118.9(3)             .       .       .           no
 C25     C26     C31        121.3(3)             .       .       .           no
 C27     C26     C31        119.8(3)             .       .       .           no
 C26     C27     C28        122.7(3)             .       .       .           no
 C27     C28     C29        119.1(3)             .       .       .           no
 C27     C28     C32        120.0(3)             .       .       .           no
 C29     C28     C32        120.9(3)             .       .       .           no
 C24     C29     C28        118.6(3)             .       .       .           no
 C24     C29     C33        120.9(3)             .       .       .           no
 C28     C29     C33        120.5(3)             .       .       .           no
 N2      C2      H2           126.00             .       .       .           no
 C3      C2      H2           126.00             .       .       .           no
 N1      C3      H3           127.00             .       .       .           no
 C2      C3      H3           127.00             .       .       .           no
 N2      C4      H4A          109.00             .       .       .           no
 N2      C4      H4B          109.00             .       .       .           no
 N2      C4      H4C          109.00             .       .       .           no
 H4A     C4      H4B          109.00             .       .       .           no
 H4A     C4      H4C          109.00             .       .       .           no
 H4B     C4      H4C          109.00             .       .       .           no
 C6      C7      H7           120.00             .       .       .           no
 C8      C7      H7           119.00             .       .       .           no
 C7      C8      H8           120.00             .       .       .           no
 C9      C8      H8           120.00             .       .       .           no
 C8      C9      H9           120.00             .       .       .           no
 C10     C9      H9           120.00             .       .       .           no
 C5      C10     H10          121.00             .       .       .           no
 C9      C10     H10          121.00             .       .       .           no
 C11     C12     H12          117.00             .       .       .           no
 C13     C12     H12          117.00             .       .       .           no
 C16     C17     H17          118.00             .       .       .           no
 C18     C17     H17          118.00             .       .       .           no
 C15     C20     H20A         110.00             .       .       .           no
 C15     C20     H20B         110.00             .       .       .           no
 C15     C20     H20C         109.00             .       .       .           no
 H20A    C20     H20B         109.00             .       .       .           no
 H20A    C20     H20C         109.00             .       .       .           no
 H20B    C20     H20C         109.00             .       .       .           no
 C16     C21     H21A         109.00             .       .       .           no
 C16     C21     H21B         109.00             .       .       .           no
 C16     C21     H21C         109.00             .       .       .           no
 H21A    C21     H21B         109.00             .       .       .           no
 H21A    C21     H21C         109.00             .       .       .           no
 H21B    C21     H21C         109.00             .       .       .           no
 C18     C22     H22A         109.00             .       .       .           no
 C18     C22     H22B         109.00             .       .       .           no
 C18     C22     H22C         109.00             .       .       .           no
 H22A    C22     H22B         110.00             .       .       .           no
 H22A    C22     H22C         110.00             .       .       .           no
 H22B    C22     H22C         109.00             .       .       .           no
 C19     C23     H23A         109.00             .       .       .           no
 C19     C23     H23B         109.00             .       .       .           no
 C19     C23     H23C         109.00             .       .       .           no
 H23A    C23     H23B         110.00             .       .       .           no
 H23A    C23     H23C         109.00             .       .       .           no
 H23B    C23     H23C         110.00             .       .       .           no
 C26     C27     H27          119.00             .       .       .           no
 C28     C27     H27          119.00             .       .       .           no
 C25     C30     H30A         109.00             .       .       .           no
 C25     C30     H30B         109.00             .       .       .           no
 C25     C30     H30C         109.00             .       .       .           no
 H30A    C30     H30B         109.00             .       .       .           no
 H30A    C30     H30C         109.00             .       .       .           no
 H30B    C30     H30C         109.00             .       .       .           no
 C26     C31     H31A         109.00             .       .       .           no
 C26     C31     H31B         109.00             .       .       .           no
 C26     C31     H31C         109.00             .       .       .           no
 H31A    C31     H31B         109.00             .       .       .           no
 H31A    C31     H31C         109.00             .       .       .           no
 H31B    C31     H31C         109.00             .       .       .           no
 C28     C32     H32A         109.00             .       .       .           no
 C28     C32     H32B         109.00             .       .       .           no
 C28     C32     H32C         109.00             .       .       .           no
 H32A    C32     H32B         109.00             .       .       .           no
 H32A    C32     H32C         109.00             .       .       .           no
 H32B    C32     H32C         109.00             .       .       .           no
 C29     C33     H33A         109.00             .       .       .           no
 C29     C33     H33B         109.00             .       .       .           no
 C29     C33     H33C         109.00             .       .       .           no
 H33A    C33     H33B         109.00             .       .       .           no
 H33A    C33     H33C         109.00             .       .       .           no
 H33B    C33     H33C         109.00             .       .       .           no
 
loop_
_geom_torsion_atom_site_label_1
_geom_torsion_atom_site_label_2
_geom_torsion_atom_site_label_3
_geom_torsion_atom_site_label_4
_geom_torsion
_geom_torsion_site_symmetry_1
_geom_torsion_site_symmetry_2
_geom_torsion_site_symmetry_3
_geom_torsion_site_symmetry_4
_geom_torsion_publ_flag
 O2      Pt1     O1      C11         -0.5(3)     .       .       .       .   no
 C1      Pt1     O1      C11       -178.6(3)     .       .       .       .   no
 O1      Pt1     O2      C13         -1.5(2)     .       .       .       .   no
 C6      Pt1     O2      C13        177.9(3)     .       .       .       .   no
 O1      Pt1     C1      N1         176.0(2)     .       .       .       .   no
 O1      Pt1     C1      N2          -2.7(4)     .       .       .       .   no
 C6      Pt1     C1      N1          -3.5(2)     .       .       .       .   no
 C6      Pt1     C1      N2         177.9(4)     .       .       .       .   no
 O2      Pt1     C6      C5        -175.0(2)     .       .       .       .   no
 O2      Pt1     C6      C7           3.7(3)     .       .       .       .   no
 C1      Pt1     C6      C5           3.2(2)     .       .       .       .   no
 C1      Pt1     C6      C7        -178.2(3)     .       .       .       .   no
 Pt1     O1      C11     C12          2.0(5)     .       .       .       .   no
 Pt1     O1      C11     C14       -176.2(2)     .       .       .       .   no
 Pt1     O2      C13     C12          2.2(5)     .       .       .       .   no
 Pt1     O2      C13     C24     -179.13(19)     .       .       .       .   no
 C3      N1      C1      Pt1       -179.0(2)     .       .       .       .   no
 C3      N1      C1      N2           0.1(4)     .       .       .       .   no
 C5      N1      C1      Pt1          3.2(4)     .       .       .       .   no
 C5      N1      C1      N2        -177.7(3)     .       .       .       .   no
 C1      N1      C3      C2           0.0(4)     .       .       .       .   no
 C5      N1      C3      C2         177.2(4)     .       .       .       .   no
 C1      N1      C5      C6          -0.5(4)     .       .       .       .   no
 C1      N1      C5      C10        179.0(3)     .       .       .       .   no
 C3      N1      C5      C6        -177.6(4)     .       .       .       .   no
 C3      N1      C5      C10          1.9(6)     .       .       .       .   no
 C2      N2      C1      Pt1        178.7(3)     .       .       .       .   no
 C2      N2      C1      N1          -0.1(4)     .       .       .       .   no
 C4      N2      C1      Pt1         -6.0(6)     .       .       .       .   no
 C4      N2      C1      N1         175.3(3)     .       .       .       .   no
 C1      N2      C2      C3           0.1(4)     .       .       .       .   no
 C4      N2      C2      C3        -175.4(3)     .       .       .       .   no
 N2      C2      C3      N1          -0.1(4)     .       .       .       .   no
 N1      C5      C6      Pt1         -2.4(4)     .       .       .       .   no
 N1      C5      C6      C7         178.8(3)     .       .       .       .   no
 C10     C5      C6      Pt1        178.1(3)     .       .       .       .   no
 C10     C5      C6      C7          -0.7(5)     .       .       .       .   no
 N1      C5      C10     C9        -179.3(3)     .       .       .       .   no
 C6      C5      C10     C9           0.1(6)     .       .       .       .   no
 Pt1     C6      C7      C8        -177.9(3)     .       .       .       .   no
 C5      C6      C7      C8           0.8(5)     .       .       .       .   no
 C6      C7      C8      C9          -0.3(6)     .       .       .       .   no
 C7      C8      C9      C10         -0.3(6)     .       .       .       .   no
 C8      C9      C10     C5           0.4(6)     .       .       .       .   no
 O1      C11     C12     C13         -1.7(6)     .       .       .       .   no
 C14     C11     C12     C13        176.5(3)     .       .       .       .   no
 O1      C11     C14     C15        -95.8(4)     .       .       .       .   no
 O1      C11     C14     C19         86.9(4)     .       .       .       .   no
 C12     C11     C14     C15         85.8(4)     .       .       .       .   no
 C12     C11     C14     C19        -91.5(4)     .       .       .       .   no
 C11     C12     C13     O2          -0.6(6)     .       .       .       .   no
 C11     C12     C13     C24       -179.2(3)     .       .       .       .   no
 O2      C13     C24     C25         91.3(4)     .       .       .       .   no
 O2      C13     C24     C29        -85.3(4)     .       .       .       .   no
 C12     C13     C24     C25        -89.9(4)     .       .       .       .   no
 C12     C13     C24     C29         93.5(4)     .       .       .       .   no
 C11     C14     C15     C16       -177.0(3)     .       .       .       .   no
 C11     C14     C15     C20          2.6(5)     .       .       .       .   no
 C19     C14     C15     C16          0.2(5)     .       .       .       .   no
 C19     C14     C15     C20        179.8(3)     .       .       .       .   no
 C11     C14     C19     C18        175.6(3)     .       .       .       .   no
 C11     C14     C19     C23         -3.8(4)     .       .       .       .   no
 C15     C14     C19     C18         -1.6(5)     .       .       .       .   no
 C15     C14     C19     C23        178.9(3)     .       .       .       .   no
 C14     C15     C16     C17          1.2(5)     .       .       .       .   no
 C14     C15     C16     C21       -178.9(3)     .       .       .       .   no
 C20     C15     C16     C17       -178.4(3)     .       .       .       .   no
 C20     C15     C16     C21          1.5(5)     .       .       .       .   no
 C15     C16     C17     C18         -1.2(5)     .       .       .       .   no
 C21     C16     C17     C18        178.9(3)     .       .       .       .   no
 C16     C17     C18     C19         -0.2(5)     .       .       .       .   no
 C16     C17     C18     C22        178.5(3)     .       .       .       .   no
 C17     C18     C19     C14          1.6(5)     .       .       .       .   no
 C17     C18     C19     C23       -179.0(3)     .       .       .       .   no
 C22     C18     C19     C14       -177.1(3)     .       .       .       .   no
 C22     C18     C19     C23          2.3(5)     .       .       .       .   no
 C13     C24     C25     C26       -174.2(3)     .       .       .       .   no
 C13     C24     C25     C30          6.7(5)     .       .       .       .   no
 C29     C24     C25     C26          2.3(5)     .       .       .       .   no
 C29     C24     C25     C30       -176.8(3)     .       .       .       .   no
 C13     C24     C29     C28        172.1(3)     .       .       .       .   no
 C13     C24     C29     C33        -10.4(5)     .       .       .       .   no
 C25     C24     C29     C28         -4.4(5)     .       .       .       .   no
 C25     C24     C29     C33        173.0(3)     .       .       .       .   no
 C24     C25     C26     C27          1.4(5)     .       .       .       .   no
 C24     C25     C26     C31       -178.4(3)     .       .       .       .   no
 C30     C25     C26     C27       -179.6(3)     .       .       .       .   no
 C30     C25     C26     C31          0.7(5)     .       .       .       .   no
 C25     C26     C27     C28         -3.0(6)     .       .       .       .   no
 C31     C26     C27     C28        176.8(4)     .       .       .       .   no
 C26     C27     C28     C29          0.9(6)     .       .       .       .   no
 C26     C27     C28     C32       -179.7(4)     .       .       .       .   no
 C27     C28     C29     C24          2.8(5)     .       .       .       .   no
 C27     C28     C29     C33       -174.7(3)     .       .       .       .   no
 C32     C28     C29     C24       -176.7(3)     .       .       .       .   no
 C32     C28     C29     C33          5.9(5)     .       .       .       .   no
 
loop_
_geom_hbond_atom_site_label_D
_geom_hbond_atom_site_label_H
_geom_hbond_atom_site_label_A
_geom_hbond_distance_DH
_geom_hbond_distance_HA
_geom_hbond_distance_DA
_geom_hbond_angle_DHA
_geom_hbond_site_symmetry_A
_geom_hbond_publ_flag
#
#D   H   A   D - H  H...A   D...A    D - H...A  symm(A)
#
C4      H4C     O1          0.9800     2.2600   3.158(5)     151.00     .   yes
C7      H7      O2          0.9500     2.5300   3.038(4)     114.00     .   yes
 
# start Validation Reply Form
_vrf_CRYSS02_rp47_pl
;
PROBLEM: The value of _exptl_crystal_size_mid is > 0.8
RESPONSE: We are aware of the crystal size. Nevertheless, we still obtained a 
good data set from the measurement, suitable for publication and 
validating the proposed structure.
;
# end Validation Reply Form 
 
_shelx_res_file
;
CELL  0.71073    9.8385   27.8370   11.2850    90.000   110.846    90.000
ZERR        4    0.0019    0.0060    0.0020     0.000     0.007     0.000
LATT   1
SYMM     0.50000 - X ,    0.50000 + Y ,    0.50000 - Z
SFAC   C    N  O  Pt  H
UNIT   132  8  8  4   144
LIST 4
TEMP  -173
L.S. 5
FMAP 2
PLAN -20
ACTA
BOND $H
CONF
omit 1 3 0
omit 1 2 0
omit 0 2 1
omit -1 1 1
omit 0 3 1
WGHT    0.012000    7.056100
FVAR       0.23536
PT1   4    0.040636    0.332386    0.880504    11.00000    0.01991    0.02177 =
         0.02878   -0.00021    0.00604   -0.00336
N1    2   -0.161731    0.258809    0.868712    11.00000    0.01859    0.02401 =
         0.04138   -0.00044    0.00767   -0.00346
O1    3    0.137643    0.341687    0.744834    11.00000    0.02904    0.02941 =
         0.02943   -0.00231    0.00926   -0.00796
O2    3    0.163993    0.386973    0.987098    11.00000    0.02826    0.02849 =
         0.03162   -0.00331    0.01031   -0.00947
N2    2   -0.119087    0.251229    0.695927    11.00000    0.02267    0.02726 =
         0.03958   -0.00509    0.00750   -0.00209
C1    1   -0.084087    0.278115    0.801793    11.00000    0.01905    0.02402 =
         0.03473    0.00098    0.00631    0.00002
C2    1   -0.217271    0.215576    0.697255    11.00000    0.02618    0.02833 =
         0.05313   -0.01137    0.01073   -0.00625
AFIX  43
H2    5   -0.258079    0.192101    0.633329    11.00000   -1.20000
AFIX   0
C3    1   -0.243916    0.220306    0.804910    11.00000    0.02490    0.02515 =
         0.05600   -0.00596    0.01226   -0.00810
AFIX  43
H3    5   -0.306912    0.200998    0.832100    11.00000   -1.20000
AFIX   0
C4    1   -0.071824    0.259736    0.588588    11.00000    0.03169    0.04171 =
         0.03944   -0.01114    0.01272   -0.00375
AFIX 137
H4A   5   -0.156581    0.267082    0.512853    11.00000   -1.50000
H4B   5   -0.023236    0.230941    0.573181    11.00000   -1.50000
H4C   5   -0.003997    0.286883    0.607831    11.00000   -1.50000
AFIX   0
C5    1   -0.148262    0.282066    0.983950    11.00000    0.02074    0.02515 =
         0.03626    0.00210    0.00855    0.00213
C6    1   -0.053653    0.321399    1.007437    11.00000    0.01875    0.02514 =
         0.03298    0.00300    0.00683    0.00260
C7    1   -0.034630    0.347469    1.117319    11.00000    0.02715    0.02572 =
         0.04230    0.00174    0.00941    0.00234
AFIX  43
H7    5    0.027627    0.374706    1.136657    11.00000   -1.20000
AFIX   0
C8    1   -0.105742    0.334199    1.199747    11.00000    0.02801    0.03658 =
         0.03922   -0.00013    0.01306    0.00670
AFIX  43
H8    5   -0.091145    0.352338    1.274584    11.00000   -1.20000
AFIX   0
C9    1   -0.197459    0.294686    1.172730    11.00000    0.03083    0.03989 =
         0.05055    0.00611    0.02237    0.00404
AFIX  43
H9    5   -0.245008    0.285761    1.229402    11.00000   -1.20000
AFIX   0
C10   1   -0.220228    0.268044    1.063112    11.00000    0.02623    0.03191 =
         0.04992    0.00353    0.01635   -0.00109
AFIX  43
H10   5   -0.283372    0.241031    1.043368    11.00000   -1.20000
AFIX   0
C11   1    0.234226    0.373372    0.752921    11.00000    0.02503    0.02483 =
         0.02686    0.00227    0.00641   -0.00143
C12   1    0.295608    0.406073    0.851884    11.00000    0.02986    0.02891 =
         0.02998   -0.00119    0.00953   -0.00859
AFIX  43
H12   5    0.368732    0.426881    0.844525    11.00000   -1.20000
AFIX   0
C13   1    0.259948    0.411018    0.959621    11.00000    0.02327    0.02297 =
         0.02801    0.00149    0.00405   -0.00419
C14   1    0.283971    0.376582    0.642013    11.00000    0.02303    0.02468 =
         0.02493   -0.00111    0.00504   -0.00461
C15   1    0.409757    0.352217    0.645299    11.00000    0.02589    0.02207 =
         0.03145   -0.00032    0.00422   -0.00119
C16   1    0.456359    0.358080    0.542209    11.00000    0.03073    0.02614 =
         0.03483   -0.00348    0.01010    0.00022
C17   1    0.378419    0.388102    0.443384    11.00000    0.03530    0.02960 =
         0.02932   -0.00219    0.01245   -0.00365
AFIX  43
H17   5    0.411867    0.392310    0.374791    11.00000   -1.20000
AFIX   0
C18   1    0.253849    0.412279    0.440047    11.00000    0.02929    0.02432 =
         0.02400   -0.00103    0.00226   -0.00477
C19   1    0.203884    0.406019    0.540698    11.00000    0.02475    0.02365 =
         0.02769   -0.00035    0.00416   -0.00352
C20   1    0.493738    0.320818    0.756839    11.00000    0.03525    0.03028 =
         0.03732    0.00662    0.00515    0.00471
AFIX 137
H20A  5    0.505915    0.288720    0.726355    11.00000   -1.50000
H20B  5    0.440166    0.318346    0.815045    11.00000   -1.50000
H20C  5    0.589510    0.335059    0.801338    11.00000   -1.50000
AFIX   0
C21   1    0.590215    0.331986    0.538888    11.00000    0.03704    0.04016 =
         0.04926   -0.00049    0.01877    0.00964
AFIX 137
H21A  5    0.602683    0.338416    0.457983    11.00000   -1.50000
H21B  5    0.578443    0.297367    0.547760    11.00000   -1.50000
H21C  5    0.676045    0.343307    0.608774    11.00000   -1.50000
AFIX   0
C22   1    0.176774    0.445301    0.330945    11.00000    0.03820    0.03350 =
         0.02923    0.00472    0.00378   -0.00025
AFIX 137
H22A  5    0.220186    0.442132    0.265488    11.00000   -1.50000
H22B  5    0.186476    0.478571    0.361221    11.00000   -1.50000
H22C  5    0.073542    0.436670    0.295183    11.00000   -1.50000
AFIX   0
C23   1    0.067649    0.430718    0.541259    11.00000    0.02884    0.03550 =
         0.04003    0.00490    0.00780    0.00441
AFIX 137
H23A  5    0.066274    0.463899    0.511836    11.00000   -1.50000
H23B  5    0.066005    0.430731    0.627580    11.00000   -1.50000
H23C  5   -0.017843    0.413571    0.484726    11.00000   -1.50000
AFIX   0
C24   1    0.335552    0.448619    1.056462    11.00000    0.02161    0.02626 =
         0.02435    0.00148    0.00537   -0.00652
C25   1    0.464528    0.436216    1.155602    11.00000    0.02118    0.02888 =
         0.03262    0.00255    0.00691   -0.00038
C26   1    0.527279    0.469723    1.251604    11.00000    0.02287    0.03372 =
         0.03256    0.00278    0.00212   -0.00438
C27   1    0.458155    0.513688    1.246903    11.00000    0.03260    0.02730 =
         0.03101   -0.00405    0.00455   -0.01099
AFIX  43
H27   5    0.498570    0.535783    1.314505    11.00000   -1.20000
AFIX   0
C28   1    0.333234    0.526509    1.148005    11.00000    0.03189    0.02450 =
         0.03734    0.00063    0.00895   -0.00349
C29   1    0.271730    0.493998    1.049100    11.00000    0.02541    0.02911 =
         0.02976    0.00622    0.00498   -0.00193
C30   1    0.534813    0.387681    1.156785    11.00000    0.03285    0.03719 =
         0.04315    0.00014    0.00611    0.00928
AFIX 137
H30A  5    0.472520    0.368288    1.085719    11.00000   -1.50000
H30B  5    0.547466    0.371205    1.236759    11.00000   -1.50000
H30C  5    0.629900    0.392167    1.148643    11.00000   -1.50000
AFIX   0
C31   1    0.667895    0.459188    1.359089    11.00000    0.02932    0.05147 =
         0.04396   -0.00233   -0.00537   -0.00236
AFIX 137
H31A  5    0.744639    0.452688    1.324807    11.00000   -1.50000
H31B  5    0.655044    0.431058    1.406259    11.00000   -1.50000
H31C  5    0.695325    0.486976    1.416009    11.00000   -1.50000
AFIX   0
C32   1    0.264098    0.574910    1.148402    11.00000    0.05223    0.02822 =
         0.05931   -0.00723    0.00414    0.00335
AFIX 137
H32A  5    0.271537    0.594548    1.078891    11.00000   -1.50000
H32B  5    0.314465    0.591064    1.229370    11.00000   -1.50000
H32C  5    0.161424    0.570530    1.137203    11.00000   -1.50000
AFIX   0
C33   1    0.142736    0.508417    0.934126    11.00000    0.03731    0.03609 =
         0.03670    0.00647   -0.00156    0.00179
AFIX 137
H33A  5    0.176265    0.527485    0.876833    11.00000   -1.50000
H33B  5    0.075267    0.527581    0.960993    11.00000   -1.50000
H33C  5    0.093016    0.479535    0.889984    11.00000   -1.50000
REM #####
AFIX   0
HKLF 4
 
 
 
 
REM
REM R1 =  0.0251 for    6282 Fo > 4sig(Fo)  and  0.0271 for all    6641 data
REM    352 parameters refined using      0 restraints
 
END
 
WGHT      0.0120      7.0560
 
REM Highest difference peak  1.780,  deepest hole -1.257,  1-sigma level  0.093
Q1    1   0.0273  0.3470  0.8186  11.00000  0.05    1.78
Q2    1   0.0496  0.3456  0.9400  11.00000  0.05    1.65
Q3    1   0.1258  0.3226  0.8992  11.00000  0.05    0.93
Q4    1  -0.2887  0.1699  0.9042  11.00000  0.05    0.77
Q5    1  -0.0437  0.3303  0.8865  11.00000  0.05    0.67
Q6    1   0.2213  0.2839  0.9304  11.00000  0.05    0.60
Q7    1  -0.0373  0.3280  0.9392  11.00000  0.05    0.57
Q8    1   0.1247  0.3326  0.8163  11.00000  0.05    0.54
Q9    1   0.3791  0.1578  0.9179  11.00000  0.05    0.49
Q10   1  -0.0550  0.3541  0.8412  11.00000  0.05    0.48
Q11   1  -0.1307  0.3999  0.7350  11.00000  0.05    0.46
Q12   1   0.2950  0.5094  1.0984  11.00000  0.05    0.45
Q13   1   0.0324  0.2957  0.9215  11.00000  0.05    0.44
Q14   1   0.2435  0.4142  0.8803  11.00000  0.05    0.42
Q15   1   0.2239  0.4093  0.4846  11.00000  0.05    0.42
Q16   1   0.0099  0.3006  0.8196  11.00000  0.05    0.41
Q17   1   0.1404  0.4169  0.5402  11.00000  0.05    0.41
Q18   1   0.4878  0.4877  1.2603  11.00000  0.05    0.40
Q19   1   0.3380  0.3590  0.6392  11.00000  0.05    0.39
Q20   1   0.0418  0.3349  0.7198  11.00000  0.05    0.39
;
_shelx_res_checksum                                   17546
_shelx_hkl_file
;
  -1   0   0    0.40    0.90
  -2   0   0 1303.07  127.09
  -2   0   0 1394.16  126.59
  -2   0   0 1418.26  127.29
  -2   0   0 1489.95  127.09
  -2   0   0 1470.85  127.99
   2   0   0 1514.15  126.29
   2   0   0 1407.46  126.59
   2   0   0 1470.85  127.79
   2   0   0 1540.25  127.29
   2   0   0 1590.94  127.99
   2   0   0 1294.97  125.89
   2   0   0 1508.85  126.69
   3   0   0    0.60    0.90
  -3   0   0    1.40    1.30
  -3   0   0    0.60    0.90
  -3   0   0    2.80    1.90
  -3   0   0   -0.50    2.70
  -3   0   0   -0.60    2.50
  -3   0   0    0.10    0.50
   3   0   0    0.10    2.70
  -3   0   0    3.50    1.20
   3   0   0    1.50    1.20
   3   0   0   -0.10    0.80
   3   0   0    1.60    2.50
   3   0   0    5.20    2.50
   3   0   0    4.70    1.30
   3   0   0    0.70    0.50
   3   0   0    3.40    1.80
  -3   0   0    1.00    1.80
  -4   0   0 1244.48  114.59
  -4   0   0 1074.69  112.59
  -4   0   0 1268.17  110.99
  -4   0   0 1243.38  110.49
   4   0   0 1336.77  114.69
   4   0   0 1360.26  113.19
   4   0   0 1364.36  114.49
   4   0   0 1340.67  110.99
   4   0   0 1130.79  110.29
   4   0   0 1404.46  111.89
  -4   0   0 1236.88  112.79
  -4   0   0 1310.17  112.69
   4   0   0 1184.08  111.09
  -4   0   0 1335.47  111.09
  -4   0   0 1207.28  111.49
  -5   0   0    0.60    0.90
  -5   0   0    0.70    5.50
   5   0   0    0.80    2.50
   5   0   0    1.50    4.10
   5   0   0   -2.30    1.90
   5   0   0    1.20    2.10
   5   0   0   -0.50    3.60
   5   0   0   -1.40    4.40
  -5   0   0   -6.30    4.50
   5   0   0    2.20    0.80
  -5   0   0    0.80    1.60
  -5   0   0   -2.70    1.90
  -5   0   0    1.10    1.80
  -5   0   0    0.80    2.70
   5   0   0   -1.10    1.50
  -5   0   0    1.50    3.30
  -6   0   0    2.60    4.00
  -6   0   0    0.00    3.50
  -6   0   0    1.00    1.20
   6   0   0    3.00    1.10
   6   0   0   -2.20    2.50
  -6   0   0    7.70    7.30
   6   0   0    0.20    2.70
  -6   0   0    5.50    3.20
  -6   0   0    0.10    1.50
  -6   0   0    2.90    3.60
   6   0   0    1.00    2.20
   6   0   0    0.50    5.30
   6   0   0    4.60    4.70
   6   0   0    1.30    1.90
   6   0   0    1.80    1.60
  -6   0   0    2.90    2.30
   6   0   0    7.30    6.20
   7   0   0    1.20    2.00
  -7   0   0    3.90    3.50
  -7   0   0    0.60    2.30
  -7   0   0    3.40    4.60
   7   0   0    1.20    3.70
   7   0   0   -2.40    5.00
  -7   0   0    0.70    2.00
  -7   0   0    2.20    4.10
  -7   0   0   -0.30    3.40
  -7   0   0   -5.20    5.70
   7   0   0    1.10    9.50
   7   0   0    1.10    2.20
   7   0   0   -4.10    5.70
   7   0   0   -1.60    2.40
   7   0   0    0.50    1.10
  -7   0   0    1.20    1.30
   7   0   0    0.10    2.70
   7   0   0    4.70    3.90
  -8   0   0  258.47   25.40
   8   0   0  240.38   31.30
   8   0   0  232.58   24.40
  -8   0   0  239.28   23.80
   8   0   0  212.18   23.70
   8   0   0  241.58   25.70
   8   0   0  265.97   29.50
   8   0   0  255.37   26.40
   8   0   0  274.37   33.20
   8   0   0  267.37   23.60
  -8   0   0  282.47   28.10
  -8   0   0  190.58   32.00
  -8   0   0  248.68   22.40
  -8   0   0  233.48   26.90
  -9   0   0   -2.30    5.70
  -9   0   0   -1.40    4.60
  -9   0   0    0.50    5.10
   9   0   0    3.80    4.30
   9   0   0   -6.30    6.80
   9   0   0    3.30    7.00
   9   0   0   -3.20    8.30
   9   0   0    0.00    2.50
  -9   0   0    3.40    4.60
   9   0   0   -3.70    2.40
   9   0   0    4.00    4.00
  -9   0   0   -2.70   10.80
  -9   0   0   -2.50    2.30
  10   0   0  718.83   75.69
 -10   0   0  717.83   65.59
  10   0   0  638.64   65.59
 -10   0   0  765.92   70.89
  10   0   0  684.53   75.39
  10   0   0  681.13   66.19
  10   0   0  756.32   68.09
  10   0   0  762.22   74.79
  10   0   0  707.83   64.69
  10   0   0  648.44   67.69
 -10   0   0  724.33   65.39
 -10   0   0  764.92   67.29
 -10   0   0  704.53   68.99
 -10   0   0  758.52   63.59
 -10   0   0  539.85   83.19
  10   0   0  805.12   66.29
 -11   0   0    6.30    5.30
  11   0   0   -3.10    4.30
 -11   0   0   -1.80    3.50
  11   0   0    0.90    3.80
  11   0   0   -2.70    3.00
 -11   0   0  -17.00   10.10
 -11   0   0    0.20    5.60
 -11   0   0   -6.80    5.30
  11   0   0    2.50    4.30
  11   0   0    3.40   11.80
  -1  -1   0  180.78   17.80
   1  -1   0  215.78   17.70
  -2  -1   0   12.10    1.90
  -2  -1   0   14.00    1.70
  -2  -1   0    8.80    3.50
  -2  -1   0    8.90    2.10
   2  -1   0   15.50    1.60
   2  -1   0   23.40    3.60
   2  -1   0   31.30    5.30
   2  -1   0   21.00    2.80
  -2  -1   0   12.90    2.10
   2  -1   0   21.50    3.90
  -2  -1   0   13.90    3.30
  -2  -1   0   16.70    4.30
   2  -1   0   26.60    4.10
   2  -1   0   16.00    2.20
   2  -1   0   18.80    2.10
   2   1   0   20.40    2.70
   2   1   0   17.60    1.60
  -2   1   0   11.80    2.10
   2   1   0   16.80    2.70
  -2   1   0   15.70    3.30
  -2   1   0   16.40    3.60
  -2   1   0   19.90    2.70
  -2   1   0   10.30    1.90
  -2   1   0   24.80    3.50
   2   1   0   17.40    2.10
   2   1   0   17.80    4.00
  -2   1   0   16.30    2.10
  -2   1   0   11.80    4.30
   3  -1   0  205.48   18.60
   3  -1   0  228.28   21.20
   3  -1   0  209.98   18.00
  -3  -1   0  182.88   17.70
  -3  -1   0  196.08   18.10
  -3  -1   0  204.78   19.90
  -3  -1   0  178.68   19.50
  -3  -1   0  208.78   18.10
   3  -1   0  205.68   20.30
   3  -1   0  182.28   18.10
   3  -1   0  175.78   17.50
  -3  -1   0  205.88   18.60
  -3  -1   0  209.18   19.40
  -3  -1   0  193.38   20.50
   3   1   0  187.28   18.20
  -3   1   0  180.08   18.00
   3   1   0  212.28   20.50
   3   1   0  225.48   21.00
   3   1   0  199.78   19.50
  -3   1   0  182.58   19.40
   3   1   0  227.08   18.30
   3   1   0  206.48   18.70
  -3   1   0  203.38   21.10
  -3   1   0  207.88   19.40
  -3   1   0  196.28   19.40
  -3   1   0  205.38   18.20
   4  -1   0 1544.05  120.59
   4  -1   0 1390.26  117.49
  -4  -1   0 1409.26  118.49
  -4  -1   0 1274.87  116.09
  -4  -1   0 1118.99  118.29
  -4  -1   0 1398.46  116.79
  -4  -1   0 1329.47  118.69
   4  -1   0 1414.16  120.09
   4  -1   0 1188.88  115.89
   4  -1   0 1248.48  116.79
   4  -1   0 1162.58  116.59
   4  -1   0 1490.35  117.59
  -4  -1   0 1297.17  116.59
   4  -1   0 1344.87  116.49
  -4  -1   0 1316.77  117.19
   4  -1   0 1420.96  118.79
   4   1   0 1250.17  116.79
  -4   1   0 1308.27  117.29
  -4   1   0 1289.27  118.39
  -4   1   0 1349.77  116.79
  -4   1   0 1317.07  116.19
  -4   1   0 1406.76  118.39
  -4   1   0 1302.47  116.59
   4   1   0 1458.35  120.59
   4   1   0 1441.26  119.99
   4   1   0 1425.16  116.69
   4   1   0 1456.95  117.59
   4   1   0 1162.48  116.59
  -4   1   0 1310.57  120.39
   4   1   0 1242.38  115.99
   5  -1   0    7.90    2.20
   5  -1   0    7.40    4.30
   5  -1   0    9.40    2.70
   5  -1   0    5.00    5.70
  -5  -1   0    8.90    4.60
  -5  -1   0    3.30    1.70
   5  -1   0    2.30    1.50
  -5  -1   0    2.30    3.40
  -5  -1   0   10.10    2.70
  -5  -1   0    5.60    1.50
  -5  -1   0    3.70    4.00
  -5  -1   0    5.40    2.90
   5  -1   0   12.10    6.20
   5  -1   0    3.80    2.30
   5  -1   0    3.80    3.00
  -5  -1   0    2.20    6.40
   5  -1   0    4.30    1.00
   5   1   0    2.60    5.20
   5   1   0    5.00    2.40
  -5   1   0    6.40    1.40
  -5   1   0    6.70    2.40
  -5   1   0    4.30    1.70
   5   1   0    4.00    1.60
  -5   1   0    1.00    3.10
   5   1   0    5.80    2.90
  -5   1   0    5.70    4.00
  -5   1   0    7.10    7.80
  -5   1   0    9.80    3.40
   5   1   0    2.00    4.00
   5   1   0    3.90    2.10
   5   1   0    5.10    1.20
   5   1   0    5.20    3.40
  -5   1   0    5.70    3.50
   5   1   0    2.00    4.30
  -6  -1   0 1098.59   98.09
  -6  -1   0 1182.08  101.69
   6  -1   0 1236.38  104.39
  -6  -1   0 1128.59   98.99
   6  -1   0  953.80   98.89
  -6  -1   0 1090.29  101.39
  -6  -1   0 1011.60  103.89
   6  -1   0 1120.49   98.69
   6  -1   0 1034.80   97.79
   6  -1   0 1053.39   99.29
   6  -1   0 1180.98  104.89
   6  -1   0 1211.78  102.59
  -6  -1   0 1116.49   99.89
   6  -1   0 1197.58  100.29
   6  -1   0 1224.08  101.79
  -6   1   0 1182.08   99.69
   6   1   0 1210.48  102.59
  -6   1   0 1094.69   98.09
  -6   1   0 1200.98  101.49
   6   1   0 1079.59   99.29
  -6   1   0 1092.89   99.89
  -6   1   0 1141.89   99.19
  -6   1   0 1007.20  104.29
   6   1   0 1169.48  100.39
   6   1   0  967.60   98.89
  -6   1   0 1063.79  101.29
   6   1   0 1221.18  104.29
   6   1   0 1006.00   97.89
   6   1   0 1165.88   98.89
   6   1   0 1248.38  100.99
   6   1   0 1212.38  105.19
   7  -1   0    4.20    3.30
   7  -1   0    1.80    3.20
   7  -1   0    5.80    5.60
   7  -1   0    5.70    4.10
  -7  -1   0    6.90    8.10
  -7  -1   0    7.70    5.60
   7  -1   0    2.80    7.20
  -7  -1   0    4.40    1.70
  -7  -1   0    2.30    2.00
  -7  -1   0    3.50    4.30
   7  -1   0    2.80    2.10
   7  -1   0    2.70    8.10
  -7  -1   0    6.60    4.10
   7  -1   0    4.30    2.50
   7   1   0    7.80    3.20
  -7   1   0    5.80    4.10
  -7   1   0    4.90    5.00
  -7   1   0    2.40    2.60
  -7   1   0    6.90    4.50
   7   1   0    6.20    3.50
   7   1   0    7.40    3.10
   7   1   0    6.10    1.60
   7   1   0    6.40    6.60
   7   1   0    5.90    7.30
  -7   1   0   10.40    9.20
  -7   1   0    7.30    1.90
   7   1   0    5.60    6.30
   7   1   0    3.20    3.20
  -7   1   0    6.80    2.70
  -7   1   0    1.40    2.90
   7   1   0    4.40    4.20
   7   1   0    3.90    4.10
  -8  -1   0  964.60   81.19
   8  -1   0  952.20   82.99
   8  -1   0  975.30   88.69
  -8  -1   0  977.30   85.09
  -8  -1   0  951.30   80.99
   8  -1   0  926.81   82.99
   8  -1   0  984.70   86.59
  -8  -1   0  838.42   83.89
  -8  -1   0  972.20   82.59
   8  -1   0  897.21   89.19
   8  -1   0  829.12   81.19
   8  -1   0  844.42   81.49
   8  -1   0  918.71   80.59
  -8  -1   0  928.71   79.79
  -8   1   0  749.82   88.29
  -8   1   0  945.71   82.49
  -8   1   0  911.71   79.79
  -8   1   0  869.11   83.99
  -8   1   0  932.31   81.19
   8   1   0  768.82   80.89
   8   1   0  831.62   81.49
   8   1   0  878.81   82.89
   8   1   0  900.01   87.89
   8   1   0  983.70   90.09
   8   1   0  949.31   80.79
   8   1   0  803.82   79.49
   8   1   0  976.50   82.99
  -8   1   0  965.00   84.79
   8   1   0  964.50   86.29
   9  -1   0  119.69   14.50
   9  -1   0  103.19   21.80
  -9  -1   0  131.79   12.80
  -9  -1   0   70.19   21.20
   9  -1   0   90.99   19.80
   9  -1   0  128.79   15.50
  -9  -1   0  138.59   18.60
  -9  -1   0  148.49   16.60
   9  -1   0  127.49   21.80
   9  -1   0  131.99   14.00
  -9  -1   0  157.88   15.00
   9  -1   0  164.38   16.00
  -9  -1   0  148.39   19.70
   9   1   0  124.99   23.90
   9   1   0  146.89   15.50
  -9   1   0  127.19   18.70
  -9   1   0  123.49   18.20
  -9   1   0  129.89   12.70
   9   1   0  118.89   14.60
  -9   1   0  130.39   16.50
   9   1   0  120.39   15.40
   9   1   0  129.69   14.10
   9   1   0  131.79   22.00
   9   1   0  148.99   25.90
  -9   1   0  122.79   27.40
  10  -1   0  129.09   14.70
 -10  -1   0   70.19   16.00
 -10  -1   0  136.19   15.70
  10  -1   0   99.39   15.10
  10  -1   0  106.89   14.40
 -10  -1   0  116.29   17.70
 -10  -1   0  161.08   20.10
  10  -1   0  101.19   13.40
  10  -1   0  119.59   23.30
  10  -1   0  130.99   24.40
  10  -1   0  111.19   23.80
  10  -1   0  130.19   17.70
 -10  -1   0  110.89   13.00
  10  -1   0  108.49   12.40
 -10  -1   0  106.09   13.30
 -10  -1   0   96.49   36.40
 -10  -1   0   95.39   10.70
 -10   1   0   97.09   16.80
  10   1   0   96.29   15.00
  10   1   0  150.18   24.70
  10   1   0   97.59   22.60
 -10   1   0  114.89   13.40
  10   1   0   94.89   12.30
 -10   1   0   92.69   10.60
 -10   1   0  112.69   15.30
  10   1   0  121.89   14.10
  10   1   0   90.29   13.10
  10   1   0  103.09   14.30
 -10   1   0  111.19   13.00
  10   1   0  133.49   24.20
 -10   1   0  138.49   18.90
  10   1   0  110.69   17.90
  11  -1   0   52.59   19.30
 -11  -1   0   62.09   22.90
  11  -1   0   81.09   11.80
  11  -1   0   72.99   14.90
  11  -1   0   67.09   18.20
  11  -1   0   84.39   10.60
  11  -1   0  102.49   13.50
 -11  -1   0   88.89   16.50
 -11  -1   0   73.39   13.20
 -11  -1   0   48.10   14.10
  11  -1   0   95.89   12.40
  11   1   0   62.79   10.80
  11   1   0   68.19   12.00
  11   1   0   75.09   20.60
  11   1   0   83.69   11.60
  11   1   0   93.29   11.10
 -11   1   0   80.89   15.50
 -11   1   0   47.90   21.80
 -11   1   0   89.39    8.40
  11   1   0   50.59   18.30
 -11   1   0   78.69   13.20
   1   2   0  523.95   46.50
   2  -2   0 1420.16  114.69
  -2  -2   0 1268.27  113.89
   2  -2   0 1463.35  114.79
   2  -2   0 1165.78  113.59
  -2  -2   0 1350.46  115.09
   2  -2   0 1289.27  113.49
  -2  -2   0 1279.97  113.59
  -2  -2   0 1282.37  113.99
   2  -2   0 1320.87  113.69
   2  -2   0 1516.95  115.89
  -2  -2   0 1426.96  115.29
  -2  -2   0 1248.88  113.59
   2  -2   0 1325.77  113.99
   2  -2   0 1353.26  114.79
  -2  -2   0 1129.69  113.49
  -2  -2   0 1297.37  114.69
   2   2   0 1421.06  115.39
  -2   2   0 1207.68  113.69
   2   2   0 1190.28  113.39
  -2   2   0 1241.18  114.39
   2   2   0 1195.28  113.59
   2   2   0 1433.16  114.09
   2   2   0 1358.56  115.19
  -2   2   0 1409.36  115.99
  -2   2   0 1265.07  113.59
   2   2   0 1123.59  113.29
  -2   2   0 1255.47  113.19
  -2   2   0 1336.17  113.69
  -2   2   0 1309.97  113.49
  -2   2   0 1275.67  114.49
  -2   2   0 1316.77  114.49
   2   2   0 1359.16  113.89
  -2   2   0 1221.48  113.89
   3  -2   0  439.16   37.50
  -3  -2   0  415.16   38.00
   3  -2   0  483.85   39.30
   3  -2   0  384.86   37.60
   3  -2   0  421.16   38.20
  -3  -2   0  414.16   37.60
  -3  -2   0  410.26   38.10
  -3  -2   0  442.36   39.70
   3  -2   0  445.96   39.70
  -3  -2   0  444.96   39.10
  -3  -2   0  393.06   39.80
   3  -2   0  516.65   41.00
   3  -2   0  434.36   39.20
   3  -2   0  413.06   37.70
  -3  -2   0  401.46   37.20
  -3   2   0  414.86   38.90
  -3   2   0  399.96   37.60
   3   2   0  431.46   39.10
   3   2   0  388.26   37.00
   3   2   0  448.76   38.20
   3   2   0  463.65   40.50
  -3   2   0  459.85   41.20
   3   2   0  397.76   37.30
  -3   2   0  429.66   38.90
  -3   2   0  390.36   38.90
   3   2   0  367.96   37.50
  -3   2   0  437.66   37.70
  -3   2   0  436.46   37.60
   3   2   0  407.56   37.70
   3   2   0  450.15   38.30
  -4  -2   0   48.70    8.10
  -4  -2   0   33.30    5.60
   4  -2   0   40.70    5.20
   4  -2   0   39.30    5.40
  -4  -2   0   31.60    7.80
   4  -2   0   52.59    6.50
  -4  -2   0   40.30    7.70
  -4  -2   0   47.40    5.20
   4  -2   0   44.60    5.10
   4  -2   0   52.89   10.40
   4  -2   0   46.50    7.90
   4  -2   0   51.99    6.50
   4  -2   0   56.79    9.20
  -4  -2   0   44.60    4.60
   4   2   0   49.20    9.30
  -4   2   0   44.50    6.10
   4   2   0   42.40    5.50
  -4   2   0   48.60    5.30
  -4   2   0   52.79   11.80
  -4   2   0   50.69    5.50
   4   2   0   56.99    5.60
   4   2   0   40.90    5.10
   4   2   0   36.50    6.90
  -4   2   0   46.40    7.30
   4   2   0   43.40    9.30
   4   2   0   46.10    6.70
   4   2   0   33.90    5.60
  -4   2   0   48.10    7.30
  -4   2   0   40.60    7.30
  -5  -2   0 1685.43  152.68
   5  -2   0 1904.21  154.38
   5  -2   0 1514.25  153.28
  -5  -2   0 1775.02  155.58
   5  -2   0 1644.54  153.48
   5  -2   0 1862.81  157.78
   5  -2   0 1791.32  157.88
  -5  -2   0 1754.22  155.88
  -5  -2   0 1517.15  156.88
   5  -2   0 1971.20  158.18
  -5  -2   0 1746.63  153.38
   5  -2   0 1791.42  154.38
  -5  -2   0 1711.13  154.08
   5  -2   0 1771.82  153.18
   5   2   0 1515.35  153.38
   5   2   0 1900.21  158.48
   5   2   0 1612.64  152.58
   5   2   0 1812.22  156.08
   5   2   0 1685.33  153.58
  -5   2   0 1799.92  154.28
  -5   2   0 1850.31  155.48
  -5   2   0 1595.14  157.98
  -5   2   0 1796.02  153.48
   5   2   0 1852.81  153.48
  -5   2   0 1749.72  153.38
   5   2   0 1857.91  154.38
  -5   2   0 1744.73  152.78
   5   2   0 1889.51  154.58
  -5   2   0 1749.12  155.48
   6  -2   0   46.40   10.60
  -6  -2   0   39.40    9.50
  -6  -2   0   38.30    7.60
  -6  -2   0   32.30    9.60
  -6  -2   0   51.19    6.80
   6  -2   0   54.89    8.50
   6  -2   0   50.59   11.80
   6  -2   0   67.19   12.50
   6  -2   0   48.70    6.00
  -6  -2   0   54.49    9.70
  -6  -2   0   46.90    6.10
  -6  -2   0   39.50    6.80
   6  -2   0   61.39   13.30
   6  -2   0   46.80    6.90
   6  -2   0   41.70    6.10
  -6  -2   0   49.70    5.20
   6   2   0   47.20    5.00
   6   2   0   46.40   11.50
   6   2   0   36.60    8.10
  -6   2   0   52.09    7.90
  -6   2   0   61.89    6.80
  -6   2   0   38.00    8.80
  -6   2   0   50.59    8.90
   6   2   0   60.89    6.90
   6   2   0   60.99    9.30
   6   2   0   51.19    6.40
   6   2   0   37.50    7.70
  -6   2   0   43.80   12.90
   6   2   0   47.20    6.80
   6   2   0   33.80    9.30
  -6   2   0   56.09    9.10
  -6   2   0   50.09    5.30
   7  -2   0  964.80   87.49
  -7  -2   0  954.30   83.19
   7  -2   0 1002.20   89.49
  -7  -2   0  832.62   88.99
   7  -2   0  952.90   82.79
   7  -2   0  968.10   84.69
   7  -2   0  863.21   83.49
   7  -2   0  959.70   84.69
   7  -2   0  816.62   83.09
  -7  -2   0  962.00   83.19
  -7  -2   0  915.01   85.99
  -7  -2   0  978.00   86.69
  -7  -2   0  947.01   84.29
   7  -2   0  992.30   90.49
  -7  -2   0  957.20   82.19
   7   2   0  961.50   84.99
  -7   2   0  953.90   83.29
  -7   2   0  921.31   85.89
   7   2   0  937.61   82.99
   7   2   0  976.30   87.39
  -7   2   0  939.11   84.29
  -7   2   0  997.40   83.39
   7   2   0  821.22   81.89
   7   2   0  894.81   83.59
  -7   2   0  944.71   85.89
  -7   2   0 1128.49   98.19
   7   2   0  996.90   89.49
  -7   2   0  902.71   82.09
   7   2   0  965.80   90.29
   7   2   0  987.50   84.79
   7   2   0  795.62   83.09
   8  -2   0   31.40    5.40
  -8  -2   0   44.90    8.20
   8  -2   0   33.10   12.90
  -8  -2   0   51.79    7.10
   8  -2   0   43.90   11.90
   8  -2   0   27.50    6.90
   8  -2   0   36.20    6.80
   8  -2   0   31.00    5.80
   8  -2   0   43.10    8.60
  -8  -2   0   24.30    7.40
   8  -2   0   41.80   12.70
  -8  -2   0   44.90   14.60
  -8  -2   0   45.30    4.80
  -8  -2   0   30.10    9.60
  -8  -2   0   44.80    6.20
  -8  -2   0   31.10    7.90
  -8   2   0   45.80   10.20
  -8   2   0   35.60    8.50
  -8   2   0   33.20   14.40
  -8   2   0   29.80    8.70
   8   2   0   51.79   12.20
   8   2   0   27.60   11.00
  -8   2   0   23.00    6.20
   8   2   0   33.50    4.30
  -8   2   0   33.30    5.50
  -8   2   0   54.69    9.10
   8   2   0   52.59    7.60
   8   2   0   34.80    7.60
   8   2   0   30.60   11.20
   8   2   0   35.60    8.70
  -8   2   0   17.40    4.70
   8   2   0   30.70    5.60
  -8   2   0   36.70    4.60
   8   2   0   41.80    6.30
   8   2   0   31.40    6.20
   9  -2   0  432.96   47.80
  -9  -2   0  460.15   39.30
  -9  -2   0  444.86   40.70
   9  -2   0  368.96   39.00
  -9  -2   0  454.15   37.50
  -9  -2   0  356.86   48.20
   9  -2   0  422.86   38.40
   9  -2   0  386.56   39.50
   9  -2   0  421.56   48.60
   9  -2   0  442.86   45.90
  -9  -2   0  453.45   43.00
  -9  -2   0  407.66   43.50
   9   2   0  445.96   45.60
   9   2   0  416.96   47.80
   9   2   0  367.16   37.00
   9   2   0  424.86   39.90
   9   2   0  437.76   38.60
  -9   2   0  463.75   43.50
  -9   2   0  423.86   37.30
   9   2   0  352.86   38.80
   9   2   0  450.05   48.20
  -9   2   0  427.06   40.60
  -9   2   0  325.87   48.00
  -9   2   0  403.06   42.30
 -10  -2   0   89.39   16.30
  10  -2   0   54.99   11.80
 -10  -2   0   61.49   12.90
  10  -2   0   64.39    8.80
  10  -2   0   59.19   11.10
 -10  -2   0   69.29    9.60
  10  -2   0   52.19    9.10
  10  -2   0   50.89   16.60
 -10  -2   0   36.60   11.80
 -10  -2   0   65.99    9.50
  10  -2   0   76.79   11.10
  10  -2   0   58.19   10.10
  10  -2   0   54.19   15.90
 -10  -2   0   51.89    8.50
 -10  -2   0   69.29   11.40
  10  -2   0   73.19   20.00
  10   2   0   80.39   10.20
 -10   2   0   54.59    8.50
 -10   2   0   41.40   11.30
  10   2   0   59.59   17.30
  10   2   0   50.29   15.40
  10   2   0   70.69    9.10
  10   2   0   58.99   11.20
  10   2   0   70.99   20.90
  10   2   0   84.99   14.60
 -10   2   0   50.99   10.40
 -10   2   0   34.50   22.30
 -10   2   0   51.69    8.30
 -10   2   0   57.99    6.80
 -10   2   0   81.69   14.50
  10   2   0   54.29    9.40
 -10   2   0   51.69   11.20
  10   2   0   55.39    9.30
 -11  -2   0   30.20    8.30
 -11  -2   0   33.00   10.00
 -11  -2   0   16.20    9.30
  11  -2   0   40.10    8.30
  11  -2   0   30.30    7.30
  11  -2   0   29.40    7.90
 -11  -2   0   44.00    7.80
  11  -2   0   43.10    7.10
  11  -2   0   31.60    9.50
  11  -2   0   29.40   18.00
 -11  -2   0   34.20   17.90
  11  -2   0   59.59   17.80
 -11  -2   0   21.30    7.30
 -11   2   0   15.60   14.00
 -11   2   0   31.90    4.60
 -11   2   0   39.70    9.60
  11   2   0   21.20   13.70
 -11   2   0   16.00    8.10
  11   2   0   24.30    7.50
  11   2   0   26.30    6.50
 -11   2   0   21.50    8.90
  11   2   0   28.20   13.50
  11   2   0   36.40    6.60
 -11   2   0   20.40    6.00
   0  -3   0   -0.70    0.50
  -1   3   0  978.60   85.49
   2  -3   0 1026.30  100.89
  -2  -3   0 1176.78  101.19
  -2  -3   0 1080.69  102.09
   2  -3   0 1326.67  103.49
  -2  -3   0 1159.98  102.39
   2  -3   0 1119.09  100.79
  -2  -3   0 1151.98  100.89
   2  -3   0 1202.08  101.99
  -2  -3   0 1262.07  102.69
  -2  -3   0 1136.69  101.29
  -2  -3   0 1139.29  100.89
  -2  -3   0 1056.99  100.69
   2  -3   0 1199.58  102.09
  -2  -3   0 1172.28  100.89
   2  -3   0 1255.37  101.89
   2  -3   0 1146.59  100.99
   2   3   0 1058.99  100.69
   2   3   0 1142.79  102.09
  -2   3   0 1139.09  101.69
  -2   3   0 1126.19  100.79
   2   3   0 1194.98  102.49
   2   3   0 1233.78  101.49
  -2   3   0 1122.09  100.89
   2   3   0 1052.79  100.79
  -2   3   0 1080.09  101.69
  -2   3   0 1160.48  100.99
   2   3   0 1183.98  100.89
  -2   3   0 1116.19  100.89
  -2   3   0 1298.37  103.89
   2   3   0 1237.48  102.59
  -2   3   0 1137.99  101.29
   2   3   0 1153.78  101.19
  -3  -3   0 1129.99   99.09
   3  -3   0  970.20   97.29
  -3  -3   0 1095.29   97.79
   3  -3   0 1071.39   97.89
  -3  -3   0 1116.69   97.39
   3  -3   0 1190.08   99.29
   3  -3   0 1240.68   99.09
  -3  -3   0 1076.69   97.89
   3  -3   0 1141.99   97.29
  -3  -3   0 1220.48   99.79
  -3  -3   0 1072.29   97.39
   3  -3   0 1206.28   99.19
   3  -3   0 1043.80   97.49
  -3  -3   0 1055.49   99.39
   3  -3   0 1280.87  100.79
  -3  -3   0 1057.69   97.09
  -3   3   0 1147.79   97.49
  -3   3   0 1075.79   96.79
   3   3   0  995.80   96.89
   3   3   0 1272.57   97.49
   3   3   0  980.00   97.29
  -3   3   0 1028.60   98.49
   3   3   0 1182.98   99.99
   3   3   0 1126.49   98.89
   3   3   0 1195.58   97.99
   3   3   0 1155.48   99.79
   3   3   0 1188.58   98.19
  -3   3   0 1131.89   97.29
  -3   3   0 1228.18  101.19
  -3   3   0 1062.09   98.59
  -3   3   0 1108.99   97.39
  -3   3   0  961.50   97.49
   3   3   0 1003.60   97.09
  -4  -3   0   72.69    7.70
   4  -3   0   82.89   10.70
  -4  -3   0   71.79    8.60
  -4  -3   0   67.69    8.70
   4  -3   0   86.39    9.00
   4  -3   0   77.79    7.60
   4  -3   0   86.89   10.20
  -4  -3   0   76.99   10.00
  -4  -3   0   79.59    7.30
  -4  -3   0   58.29   10.90
   4  -3   0   86.39   13.40
   4  -3   0   84.99   11.30
  -4  -3   0   82.09   11.00
  -4  -3   0   79.09    7.70
  -4   3   0   64.79    8.10
  -4   3   0   75.59    8.00
   4   3   0   91.19    8.10
  -4   3   0   61.69    9.40
   4   3   0   68.89    6.90
   4   3   0   68.99    8.00
   4   3   0   78.49    9.20
  -4   3   0   83.59   10.00
  -4   3   0   85.39    8.00
   4   3   0   75.29   10.30
  -4   3   0   75.59    7.90
  -4   3   0   69.09    8.60
   4   3   0   71.59   11.30
   4   3   0   84.29   12.80
   4   3   0   75.89    8.70
   4   3   0   72.59    7.40
  -4   3   0   74.29    9.50
  -4   3   0   57.99   11.60
  -5  -3   0  383.66   44.70
   5  -3   0  469.25   39.70
   5  -3   0  390.16   38.70
  -5  -3   0  423.06   38.50
  -5  -3   0  446.26   38.60
  -5  -3   0  408.76   39.20
   5  -3   0  459.05   42.90
  -5  -3   0  367.06   41.00
  -5  -3   0  417.66   37.90
   5  -3   0  460.35   43.70
   5  -3   0  443.56   38.30
  -5  -3   0  465.35   41.40
   5  -3   0  365.56   38.40
  -5  -3   0  426.66   41.30
   5  -3   0  433.76   39.60
  -5   3   0  421.16   40.50
   5   3   0  469.95   38.90
   5   3   0  459.85   39.90
   5   3   0  448.46   41.70
   5   3   0  421.96   38.90
  -5   3   0  410.96   40.50
   5   3   0  442.76   42.80
   5   3   0  451.15   43.40
   5   3   0  470.15   39.70
  -5   3   0  398.06   44.20
   5   3   0  372.56   38.50
  -5   3   0  433.96   38.60
  -5   3   0  447.06   38.70
  -5   3   0  436.66   39.50
   6  -3   0    4.40    3.40
   6  -3   0    5.80    6.50
   6  -3   0    8.10    2.60
  -6  -3   0    9.30    2.90
   6  -3   0   11.60    2.70
  -6  -3   0    5.10    6.10
  -6  -3   0    9.30    2.00
  -6  -3   0   10.00    4.90
  -6  -3   0   10.00    3.50
  -6  -3   0   10.20    5.50
   6  -3   0    4.10    2.50
  -6  -3   0   12.90    5.00
   6  -3   0    7.70    5.60
   6  -3   0    2.00    4.40
   6   3   0    9.30    3.40
  -6   3   0   15.80    4.60
  -6   3   0   16.50    9.60
  -6   3   0    6.40    2.80
  -6   3   0   11.80    2.30
  -6   3   0   13.40    5.20
   6   3   0    7.70    2.90
  -6   3   0    9.90    3.20
   6   3   0   10.70    2.00
   6   3   0    7.40    4.30
  -6   3   0   10.20    3.60
   6   3   0   11.90    6.00
   6   3   0   13.40    7.40
  -6   3   0    9.30    5.20
   6   3   0   13.40    5.70
  -6   3   0   11.30    4.70
   6   3   0    7.60    2.90
  -7  -3   0   42.20    6.00
   7  -3   0   40.70   10.10
  -7  -3   0   34.00    4.30
   7  -3   0   35.40   10.20
   7  -3   0   30.50   10.30
  -7  -3   0   25.90    8.20
  -7  -3   0   49.99    9.90
  -7  -3   0   37.70    5.80
  -7  -3   0   41.00    7.20
   7  -3   0   35.90    5.20
  -7  -3   0   23.50   10.20
   7  -3   0   22.70    5.50
   7  -3   0   32.80    7.30
   7  -3   0   30.50    5.90
   7  -3   0   27.30    5.20
  -7  -3   0   33.10    8.20
   7   3   0   36.70   12.00
   7   3   0   32.50   10.10
  -7   3   0   32.30    7.50
   7   3   0   37.00    7.30
  -7   3   0   23.20    4.50
  -7   3   0   29.30    6.10
  -7   3   0   35.70    7.00
  -7   3   0   34.30    4.20
   7   3   0   45.60    6.50
   7   3   0   25.90    5.10
  -7   3   0   24.50    4.70
   7   3   0   25.20    5.80
  -7   3   0   48.60   14.60
   7   3   0   19.70    4.60
   7   3   0   36.30   10.00
   7   3   0   30.70    5.30
   7   3   0   33.30    4.00
  -7   3   0   27.10    7.60
  -7   3   0   21.10    7.40
  -8  -3   0    0.30    2.30
  -8  -3   0    8.60    8.90
   8  -3   0   -0.50    2.30
  -8  -3   0    2.40    4.60
  -8  -3   0   -4.10    4.10
  -8  -3   0    1.60    5.20
   8  -3   0   -4.90    6.20
   8  -3   0    2.00    3.70
   8  -3   0   -5.40    7.60
   8  -3   0    0.40    2.50
  -8  -3   0    0.80    1.70
   8  -3   0   -5.40    3.30
  -8  -3   0    2.30    3.80
   8  -3   0   -1.30    7.70
   8  -3   0   -1.70    3.60
  -8  -3   0   -1.00    2.40
  -8   3   0   -2.50    2.20
   8   3   0    0.40    3.00
  -8   3   0   -1.50    4.20
  -8   3   0   -2.60    3.70
  -8   3   0   -3.90    8.50
   8   3   0    2.00    4.80
  -8   3   0    1.10    2.90
   8   3   0    1.40    3.10
   8   3   0   -2.60    3.20
  -8   3   0   -0.90    4.00
   8   3   0    0.00    2.40
   8   3   0   -3.70    6.00
   8   3   0   -4.20    6.70
  -8   3   0   -0.60    1.50
   8   3   0    5.10    6.30
   8   3   0    2.60    3.30
   8   3   0    2.00    1.50
  -8   3   0    0.00    4.20
  -9  -3   0  623.44   48.70
   9  -3   0  572.24   60.59
   9  -3   0  495.55   50.19
  -9  -3   0  421.26   57.99
  -9  -3   0  601.14   51.99
  -9  -3   0  566.44   53.89
   9  -3   0  590.04   58.89
  -9  -3   0  581.74   55.49
   9  -3   0  501.35   50.59
   9  -3   0  529.45   49.50
   9  -3   0  570.04   56.79
  -9  -3   0  584.04   50.39
   9   3   0  516.15   58.39
   9   3   0  536.05   50.89
  -9   3   0  597.24   51.99
   9   3   0  535.25   56.19
   9   3   0  581.54   49.80
   9   3   0  486.75   48.30
  -9   3   0  523.55   53.39
   9   3   0  590.84   50.29
  -9   3   0  532.35   48.40
   9   3   0  558.84   58.79
  -9   3   0  583.24   54.39
  -9   3   0  426.86   59.59
   9   3   0  481.55   50.09
  10  -3   0    7.20    3.90
 -10  -3   0    7.60    4.20
 -10  -3   0    2.10    6.20
  10  -3   0    3.50    9.80
  10  -3   0    5.90    5.70
 -10  -3   0    9.70    8.00
  10  -3   0   -4.00    5.50
  10  -3   0    9.00    5.30
  10  -3   0    5.80    4.00
 -10  -3   0    4.40   13.80
  10  -3   0    5.30    9.10
 -10  -3   0    3.60    3.90
 -10  -3   0    8.30    6.80
 -10  -3   0    8.70    4.70
  10  -3   0    3.00   10.20
  10  -3   0    1.10    4.40
 -10  -3   0    4.80    4.20
  10  -3   0    2.50    6.60
 -10   3   0   15.70    8.50
 -10   3   0    5.80    5.20
 -10   3   0    0.70    2.90
  10   3   0   16.30   11.10
 -10   3   0   -2.30    3.30
  10   3   0    4.80    2.00
  10   3   0    0.80    5.90
  10   3   0    9.80    6.40
 -10   3   0  -10.90   15.70
 -10   3   0    1.60    2.20
 -10   3   0    0.60    5.20
  10   3   0    1.30    3.00
 -10   3   0    5.90    5.70
  10   3   0    9.50   10.20
  10   3   0    0.50    8.30
 -10   3   0    4.40    3.30
  10   3   0    4.80    3.90
  10   3   0    2.50    4.80
 -11  -3   0  546.45   53.89
  11  -3   0  473.45   52.79
  11  -3   0  558.04   59.79
  11  -3   0  411.06   60.09
 -11  -3   0  536.85   51.49
  11  -3   0  590.24   50.99
 -11  -3   0  608.14   49.99
 -11  -3   0  370.06   60.19
  11  -3   0  560.44   49.00
  11  -3   0  496.95   50.69
  11   3   0  510.95   50.79
  11   3   0  570.44   59.39
 -11   3   0  513.35   53.69
  11   3   0  453.65   58.99
 -11   3   0  561.54   47.20
  11   3   0  536.95   48.90
  11   3   0  493.75   49.99
 -11   3   0  648.54   52.59
   0  -4   0 1416.26  117.89
   0  -4   0 1205.78  116.89
   0  -4   0 1466.25  119.69
   0   4   0 1247.28  117.29
   0   4   0 1390.46  117.79
   1  -4   0   62.19    5.90
   1  -4   0   69.39    6.60
   1  -4   0   72.19    6.60
   1  -4   0   74.39    9.10
  -1  -4   0   63.79    7.60
  -1  -4   0   64.49    7.30
  -1  -4   0   64.09    6.00
  -1  -4   0   59.79    5.80
  -1  -4   0   53.69    6.00
   1  -4   0   62.09    5.90
  -1  -4   0   76.89    6.50
  -1  -4   0   60.39    6.00
  -1   4   0   53.59    6.20
  -1   4   0   61.09    8.90
  -1   4   0   56.59    6.40
   1   4   0   60.09    6.00
   1   4   0   58.99    6.10
  -1   4   0   60.39    6.10
   1   4   0   72.79    6.10
  -1   4   0   60.89    5.90
  -1   4   0   60.89    6.60
   1   4   0   69.69    6.00
  -1   4   0   58.39    5.90
  -1   4   0   59.69    6.80
   1   4   0   70.69    5.80
   1   4   0   78.09    6.60
   2  -4   0 1068.09  105.39
  -2  -4   0 1258.27  105.49
   2  -4   0 1196.78  105.39
  -2  -4   0 1172.88  105.59
   2  -4   0 1142.09  105.79
   2  -4   0 1278.37  106.69
   2  -4   0 1314.67  105.49
  -2  -4   0 1244.28  105.89
   2  -4   0 1200.58  105.49
  -2  -4   0 1179.08  105.39
  -2  -4   0 1176.38  105.49
  -2  -4   0 1213.18  107.09
  -2  -4   0 1293.37  107.19
   2  -4   0 1301.17  106.39
   2  -4   0 1240.28  106.49
  -2  -4   0 1225.78  105.69
  -2  -4   0 1398.56  107.29
  -2  -4   0 1084.19  105.29
  -2   4   0 1185.68  105.79
   2   4   0 1207.98  105.69
  -2   4   0 1265.87  105.69
  -2   4   0 1195.18  105.39
  -2   4   0 1188.28  105.49
  -2   4   0 1179.48  106.39
   2   4   0 1319.47  106.09
   2   4   0 1058.79  105.29
   2   4   0 1182.78  106.79
  -2   4   0 1307.37  108.69
   2   4   0 1137.39  105.49
   2   4   0 1233.78  107.19
   2   4   0 1104.19  105.39
  -2   4   0 1121.49  106.29
  -2   4   0 1211.88  105.39
   3  -4   0  678.63   62.19
  -3  -4   0  769.32   64.19
   3  -4   0  769.92   63.29
   3  -4   0  742.53   63.49
  -3  -4   0  713.13   63.99
  -3  -4   0  691.33   63.49
   3  -4   0  701.83   61.49
   3  -4   0  819.02   65.39
  -3  -4   0  650.63   61.39
  -3  -4   0  685.03   62.19
  -3  -4   0  704.23   62.09
   3  -4   0  702.63   61.79
  -3  -4   0  677.93   61.69
  -3  -4   0  762.42   61.69
   3  -4   0  739.93   63.49
   3  -4   0  618.24   61.59
  -3  -4   0  680.03   61.59
   3   4   0  673.43   61.79
  -3   4   0  684.73   61.59
  -3   4   0  678.63   61.69
   3   4   0  777.82   62.59
   3   4   0  709.63   61.69
  -3   4   0  638.04   62.59
   3   4   0  771.52   64.29
  -3   4   0  700.43   61.79
  -3   4   0  700.53   60.99
  -3   4   0  672.13   62.89
  -3   4   0  654.43   61.49
   3   4   0  700.03   63.29
   3   4   0  632.64   61.39
  -3   4   0  720.93   65.69
  -3   4   0  696.03   62.99
   3   4   0  614.84   61.59
   3   4   0  745.53   64.19
  -3   4   0  676.73   62.19
   3   4   0  747.23   62.19
  -4  -4   0  415.96   34.90
   4  -4   0  407.06   37.40
   4  -4   0  386.86   35.60
   4  -4   0  399.56   34.70
  -4  -4   0  404.96   37.90
  -4  -4   0  375.96   34.40
   4  -4   0  439.46   37.10
  -4  -4   0  379.36   35.40
  -4  -4   0  403.26   34.90
   4  -4   0  353.36   34.80
   4  -4   0  428.36   37.80
  -4  -4   0  385.26   37.10
   4  -4   0  441.36   39.80
  -4  -4   0  366.66   38.00
   4  -4   0  378.66   35.00
   4   4   0  362.76   34.40
   4   4   0  415.56   35.60
   4   4   0  422.36   36.00
  -4   4   0  331.07   36.10
  -4   4   0  367.46   36.40
  -4   4   0  404.86   35.00
   4   4   0  394.66   37.00
   4   4   0  359.86   35.00
   4   4   0  403.36   38.30
  -4   4   0  397.66   36.60
   4   4   0  409.16   38.30
   4   4   0  348.17   34.10
   4   4   0  422.96   34.90
  -4   4   0  400.56   34.90
   4   4   0  355.86   34.80
  -4   4   0  341.47   34.80
  -4   4   0  390.16   34.80
  -4   4   0  388.56   33.90
   5  -4   0 1262.97  120.69
   5  -4   0 1471.05  122.79
  -5  -4   0 1411.16  120.49
  -5  -4   0 1345.47  121.19
  -5  -4   0 1206.18  130.69
  -5  -4   0 1422.36  120.49
   5  -4   0 1474.95  123.99
   5  -4   0 1173.68  120.39
   5  -4   0 1451.95  124.39
  -5  -4   0 1481.85  123.49
  -5  -4   0 1400.86  123.49
   5  -4   0 1409.16  121.49
   5  -4   0 1344.27  120.19
  -5  -4   0 1193.58  120.99
   5  -4   0 1520.95  125.49
  -5  -4   0 1387.16  119.89
  -5  -4   0 1148.19  122.79
  -5   4   0 1400.96  122.59
  -5   4   0 1280.07  122.69
   5   4   0 1283.57  120.09
  -5   4   0 1331.77  126.29
   5   4   0 1445.16  121.79
  -5   4   0 1382.76  121.49
   5   4   0 1240.68  120.49
  -5   4   0 1398.06  120.59
   5   4   0 1279.57  120.69
  -5   4   0 1411.36  120.59
   5   4   0 1414.16  124.89
  -5   4   0 1408.76  120.69
   5   4   0 1487.55  121.49
   5   4   0 1495.45  125.49
   5   4   0 1374.46  124.49
   5   4   0 1564.84  120.69
   6  -4   0    8.10    2.60
   6  -4   0    4.70    6.20
   6  -4   0    8.40    3.70
   6  -4   0    7.60    3.50
  -6  -4   0   20.70    8.10
  -6  -4   0    6.00    4.70
  -6  -4   0    6.00    4.70
   6  -4   0    8.70    5.60
   6  -4   0    6.10    5.20
  -6  -4   0    8.00    3.50
  -6  -4   0    8.80    2.90
  -6  -4   0   15.00    6.30
  -6  -4   0    8.70    2.00
   6  -4   0    5.50    2.60
   6  -4   0    9.50    2.80
  -6  -4   0    9.50    2.50
  -6   4   0    8.30    3.70
   6   4   0   10.10    3.00
   6   4   0    9.80    3.20
   6   4   0    7.20    6.00
  -6   4   0    7.20    6.70
   6   4   0    7.40    3.10
   6   4   0   14.10    3.50
   6   4   0   11.50    2.20
  -6   4   0    5.50    3.70
   6   4   0   15.60    6.10
  -6   4   0   10.30    3.10
  -6   4   0    8.00    3.00
   6   4   0    9.00    6.10
  -6   4   0    8.60    4.40
   6   4   0    9.50    5.70
  -6   4   0    7.80    7.20
   7  -4   0 1003.80   90.49
  -7  -4   0 1078.79   93.29
   7  -4   0 1016.40   88.69
   7  -4   0 1041.40   95.49
  -7  -4   0  996.10   90.09
  -7  -4   0 1089.39   88.19
   7  -4   0 1072.69   90.59
   7  -4   0 1071.49   93.89
  -7  -4   0 1029.70   92.49
   7  -4   0  933.81   89.39
  -7  -4   0 1049.40   89.19
   7  -4   0  831.52   88.89
  -7  -4   0  857.91   94.19
  -7  -4   0 1090.39   89.19
   7  -4   0 1025.70   95.79
   7   4   0  899.11   87.99
   7   4   0 1028.50   90.99
  -7   4   0 1047.70   90.39
   7   4   0  961.10   94.79
  -7   4   0 1000.00   88.09
   7   4   0  932.81   89.49
   7   4   0 1035.70   89.09
  -7   4   0 1034.10   89.29
  -7   4   0 1013.10   91.89
  -7   4   0  904.21   96.69
   7   4   0 1054.19   90.59
  -7   4   0  934.21   91.49
   7   4   0 1024.00   93.19
   7   4   0 1123.79   89.29
   7   4   0  892.41   88.99
   7   4   0 1010.90   95.39
  -7   4   0 1001.00   89.09
  -8  -4   0   28.60    9.70
  -8  -4   0   46.60    6.50
  -8  -4   0   36.40    9.40
  -8  -4   0   39.80    4.60
   8  -4   0   30.70    8.00
   8  -4   0   36.90    5.50
   8  -4   0   23.00    6.00
   8  -4   0   35.30   12.70
  -8  -4   0   27.50    5.20
   8  -4   0   27.40    5.80
  -8  -4   0   25.00    5.80
  -8  -4   0   30.90   12.70
   8  -4   0   33.00   10.90
   8  -4   0   38.70    7.80
  -8  -4   0   53.79   12.20
   8  -4   0   25.90   11.40
  -8   4   0   23.30    6.90
   8   4   0   40.30   12.00
   8   4   0   32.50    4.20
   8   4   0   31.30    5.80
   8   4   0   32.80    5.90
  -8   4   0   26.90    4.20
  -8   4   0   21.30   11.80
   8   4   0   39.30    6.40
   8   4   0   24.80    5.70
   8   4   0   27.30   10.40
  -8   4   0   26.50    7.30
   8   4   0   44.20   13.10
  -8   4   0   29.70    5.60
  -8   4   0   23.20    5.40
  -8   4   0   23.40    6.70
   8   4   0   31.20    7.60
   8   4   0   28.90    6.60
  -8   4   0   20.30   11.20
   9  -4   0  539.75   46.40
   9  -4   0  530.25   55.19
  -9  -4   0  549.95   47.10
  -9  -4   0  535.75   48.50
  -9  -4   0  368.06   54.09
  -9  -4   0  496.75   50.39
   9  -4   0  557.54   54.29
   9  -4   0  486.95   56.49
  -9  -4   0  530.75   47.10
   9  -4   0  490.55   47.50
  -9  -4   0  578.74   53.19
   9  -4   0  456.45   47.00
  -9   4   0  505.95   50.39
  -9   4   0  506.85   45.20
   9   4   0  551.94   46.60
   9   4   0  533.95   46.60
   9   4   0  445.16   45.10
   9   4   0  482.95   54.89
  -9   4   0  554.84   51.09
   9   4   0  489.05   54.89
   9   4   0  512.65   53.19
   9   4   0  473.95   47.50
   9   4   0  445.66   46.80
  -9   4   0  577.64   49.00
  10  -4   0   72.99   19.70
  10  -4   0   51.59   17.30
 -10  -4   0   64.29   13.40
 -10  -4   0   46.00   18.40
  10  -4   0   79.89   17.30
 -10  -4   0   75.89   10.10
  10  -4   0   52.79    9.10
  10  -4   0   73.89    9.20
 -10  -4   0   44.60   13.40
  10  -4   0   69.39   13.40
  10  -4   0   79.69   13.70
 -10  -4   0   47.60   11.30
 -10  -4   0  103.79   18.10
  10  -4   0   48.20    9.40
 -10  -4   0   59.49    9.10
 -10  -4   0   68.69   11.00
  10  -4   0   53.09   11.10
  10   4   0   79.89   11.80
  10   4   0  110.59   23.10
  10   4   0   70.59   13.20
  10   4   0   69.69    7.20
 -10   4   0   67.59   11.00
 -10   4   0   38.80   11.20
  10   4   0   80.39   13.70
  10   4   0   51.89    8.90
  10   4   0   55.09   16.00
 -10   4   0   48.10   33.80
 -10   4   0   75.49    7.30
 -10   4   0   77.99   14.10
  10   4   0   78.69   18.80
 -10   4   0   77.69   10.30
 -10   4   0   66.59   12.20
  10   4   0   75.79    9.90
  11  -4   0   47.50    7.60
  11  -4   0   41.10   11.10
  11  -4   0   38.40    8.20
 -11  -4   0   44.90    9.60
 -11  -4   0   53.99   21.10
 -11  -4   0   50.49   11.90
  11  -4   0   43.80   18.00
 -11  -4   0   31.90   11.90
  11  -4   0   49.99   16.90
 -11  -4   0   49.90    9.00
 -11   4   0   24.30   18.10
  11   4   0   28.50   14.50
  11   4   0   42.70   16.00
  11   4   0   50.29    9.30
  11   4   0   39.70    8.20
  11   4   0   49.00    7.60
 -11   4   0   44.00    5.50
 -11   4   0   44.30   11.40
 -11   4   0   28.60    9.40
 -11   4   0   47.50    9.40
   0  -5   0    1.60    1.70
   0  -5   0    1.50    0.60
   0  -5   0    3.10    2.20
   0  -5   0    2.90    1.00
   0  -5   0    2.00    1.00
   0   5   0    1.50    0.80
   0   5   0    0.80    1.00
   0   5   0    1.30    0.50
   0   5   0    3.70    2.30
   0   5   0    1.40    0.60
   0   5   0    2.00    0.70
   0   5   0    2.30    1.70
   0   5   0    1.90    0.70
  -1  -5   0 1873.01  166.28
  -1  -5   0 1775.82  166.38
  -1  -5   0 2079.19  167.78
  -1  -5   0 1997.80  168.28
   1  -5   0 1998.40  167.38
  -1  -5   0 1856.41  166.38
   1  -5   0 2024.40  169.08
   1  -5   0 1840.92  166.58
   1  -5   0 1798.02  166.38
  -1  -5   0 2013.70  166.68
   1   5   0 1877.21  166.38
   1   5   0 1732.43  166.38
  -1   5   0 1722.83  166.28
   1   5   0 2037.20  167.88
  -1   5   0 1943.21  167.18
   1   5   0 1979.10  166.68
   1   5   0 2011.60  168.08
  -1   5   0 1891.91  168.88
   1   5   0 1870.31  166.28
  -2  -5   0 1264.37  109.69
   2  -5   0 1245.68  109.09
  -2  -5   0 1249.38  109.49
  -2  -5   0 1251.27  109.19
   2  -5   0 1192.78  109.29
  -2  -5   0 1176.78  109.19
   2  -5   0 1359.86  112.39
  -2  -5   0 1288.97  110.99
  -2  -5   0 1363.76  110.89
   2  -5   0 1177.58  109.29
   2  -5   0 1291.47  110.39
   2  -5   0 1300.47  110.59
  -2  -5   0 1226.08  109.29
  -2  -5   0 1253.57  111.19
   2  -5   0 1343.97  110.19
   2   5   0 1243.48  109.29
   2   5   0 1249.88  109.49
  -2   5   0 1118.49  109.99
  -2   5   0 1145.19  110.09
  -2   5   0 1251.97  110.29
  -2   5   0 1304.17  112.69
  -2   5   0 1266.57  109.29
   2   5   0 1300.77  111.19
  -2   5   0 1244.08  109.09
  -2   5   0 1265.07  109.39
   2   5   0 1376.76  109.19
   2   5   0 1243.18  110.79
   2   5   0 1093.89  109.09
   2   5   0 1294.27  109.79
  -2   5   0 1235.98  109.09
   2   5   0 1180.38  109.09
  -3  -5   0  152.08   14.60
  -3  -5   0  144.99   14.40
   3  -5   0  171.38   16.70
   3  -5   0  170.58   16.30
  -3  -5   0  163.68   14.60
   3  -5   0  161.78   16.40
  -3  -5   0  143.19   16.60
   3  -5   0  180.28   18.90
   3  -5   0  151.88   14.60
   3  -5   0  149.49   15.20
  -3  -5   0  162.28   14.80
  -3  -5   0  146.49   15.30
   3  -5   0  146.49   14.70
   3  -5   0  159.68   14.50
  -3  -5   0  170.88   17.30
  -3  -5   0  159.38   15.10
  -3  -5   0  160.58   17.20
  -3   5   0  172.88   15.10
  -3   5   0  159.28   19.60
   3   5   0  152.68   14.60
  -3   5   0  169.68   16.20
  -3   5   0  155.98   14.60
  -3   5   0  152.88   14.50
   3   5   0  157.98   17.20
  -3   5   0  158.08   15.30
  -3   5   0  149.99   15.90
   3   5   0  149.29   14.40
  -3   5   0  167.28   14.80
   3   5   0  158.98   16.50
   3   5   0  163.08   15.60
  -4  -5   0  730.73   69.69
  -4  -5   0  858.51   72.39
  -4  -5   0  781.92   69.09
   4  -5   0  836.22   71.69
   4  -5   0  916.11   71.49
  -4  -5   0  805.42   68.99
   4  -5   0  751.12   69.79
   4  -5   0  718.83   69.19
  -4  -5   0  792.12   68.69
  -4  -5   0  816.52   71.69
   4  -5   0  797.92   68.89
  -4  -5   0  782.32   69.59
   4  -5   0  900.31   73.89
   4  -5   0  853.31   71.69
   4  -5   0  707.43   68.99
  -4   5   0  695.13   70.29
   4   5   0  763.32   69.29
   4   5   0  828.62   72.39
  -4   5   0  808.52   69.09
  -4   5   0  803.82   70.89
   4   5   0  817.22   72.49
   4   5   0  723.73   68.69
  -4   5   0  797.42   68.99
   4   5   0  794.42   71.29
  -4   5   0  793.12   74.69
  -4   5   0  785.82   68.09
  -4   5   0  753.72   69.79
  -4   5   0  800.22   69.19
   4   5   0  700.03   68.39
  -4   5   0  712.33   70.49
   4   5   0  688.23   68.89
   4   5   0  845.72   70.29
  -4   5   0  698.23   68.79
   4   5   0  851.01   69.89
  -5  -5   0    5.30    3.90
   5  -5   0    1.40    1.60
   5  -5   0    4.40    3.90
  -5  -5   0    6.20    3.30
   5  -5   0    3.20    1.70
   5  -5   0    0.30    1.80
  -5  -5   0    6.20    1.60
   5  -5   0    4.50    4.10
  -5  -5   0    2.50    1.90
  -5  -5   0    4.00    3.80
   5  -5   0    6.10    4.90
  -5  -5   0    4.70    2.20
   5  -5   0    7.00    6.60
   5  -5   0    0.60    2.50
  -5  -5   0    4.00    2.50
  -5  -5   0    3.70    5.80
   5   5   0    1.80    1.30
  -5   5   0    1.60    1.60
   5   5   0    1.10    1.50
  -5   5   0    5.30    2.00
  -5   5   0    3.00    6.70
   5   5   0   -0.40    3.80
  -5   5   0    5.40    2.80
  -5   5   0    4.20    3.90
   5   5   0    1.80    1.90
  -5   5   0    5.60    3.20
   5   5   0   -0.10    2.00
  -5   5   0    3.50    3.30
   5   5   0    0.20    3.40
  -5   5   0    1.00    1.80
  -5   5   0    4.00    2.00
   5   5   0    2.50    2.70
   5   5   0    2.50    2.80
   5   5   0    2.80    0.90
   6  -5   0  933.51   79.99
  -6  -5   0  860.21   77.99
  -6  -5   0  876.71   74.69
  -6  -5   0  846.42   73.89
   6  -5   0  896.21   75.79
   6  -5   0  831.72   75.79
   6  -5   0  822.62   74.29
  -6  -5   0  750.22   78.99
  -6  -5   0  721.73   79.79
  -6  -5   0  860.91   74.59
   6  -5   0  959.50   80.99
   6  -5   0  931.21   78.89
  -6  -5   0  894.71   78.39
   6  -5   0  761.22   74.79
   6  -5   0  724.73   74.49
  -6  -5   0  851.61   75.49
   6   5   0  836.62   79.59
   6   5   0  722.63   74.39
  -6   5   0  879.91   74.69
   6   5   0  926.11   74.69
  -6   5   0  832.82   75.69
  -6   5   0  824.22   75.49
   6   5   0  899.61   75.99
   6   5   0  906.01   78.29
  -6   5   0  774.32   81.69
  -6   5   0  778.22   76.79
  -6   5   0  821.62   78.49
  -6   5   0  855.01   74.79
   6   5   0  812.92   79.49
   6   5   0  877.81   76.29
   6   5   0  799.12   74.99
   7  -5   0   37.70   11.10
   7  -5   0   28.20    5.40
  -7  -5   0   34.10    8.70
   7  -5   0   22.40    4.70
  -7  -5   0   30.40   11.30
  -7  -5   0   28.70    8.10
  -7  -5   0   32.90    4.40
  -7  -5   0   26.50    9.00
   7  -5   0   49.50    8.30
  -7  -5   0   43.00    6.00
  -7  -5   0   22.90    5.50
  -7  -5   0   40.10    5.90
   7  -5   0   43.80   11.50
   7  -5   0   31.80    6.90
   7  -5   0   26.60    4.60
   7  -5   0   30.70   11.40
  -7   5   0   27.50    4.90
  -7   5   0   60.69   17.60
  -7   5   0   27.00    6.80
   7   5   0   33.50    5.90
   7   5   0   29.00    9.70
   7   5   0   34.70    5.70
   7   5   0   31.90    5.80
  -7   5   0   31.60    7.10
  -7   5   0   47.80    6.40
   7   5   0   31.20    4.20
   7   5   0   30.60    9.30
   7   5   0   39.80   11.90
   7   5   0   27.40    5.30
   7   5   0   22.50    6.40
  -7   5   0   23.80    7.00
  -7   5   0   25.00    4.90
   7   5   0   33.80    7.00
  -7   5   0   22.50    6.80
  -7   5   0   32.70    4.40
  -8  -5   0  636.94   55.59
  -8  -5   0  634.84   56.89
   8  -5   0  582.04   56.09
   8  -5   0  629.84   64.19
  -8  -5   0  661.43   55.89
   8  -5   0  538.55   55.59
   8  -5   0  680.03   64.19
   8  -5   0  670.53   57.69
  -8  -5   0  610.14   59.19
   8  -5   0  632.24   57.59
  -8  -5   0  617.94   55.59
  -8  -5   0  490.05   61.69
   8  -5   0  698.73   62.29
  -8  -5   0  693.33   61.09
   8  -5   0  624.64   55.19
  -8   5   0  626.34   57.19
  -8   5   0  485.45   64.39
   8   5   0  642.84   55.59
  -8   5   0  648.24   55.89
   8   5   0  612.64   56.29
   8   5   0  511.45   55.39
   8   5   0  569.64   54.29
   8   5   0  619.54   62.89
   8   5   0  611.34   55.19
   8   5   0  664.93   57.59
   8   5   0  643.34   58.09
   8   5   0  613.24   62.89
  -8   5   0  639.74   59.09
  -8   5   0  574.74   58.39
  -8   5   0  581.74   54.29
   8   5   0  614.84   60.49
   9  -5   0   84.69   12.10
  -9  -5   0   89.79   15.20
  -9  -5   0  120.39   11.90
   9  -5   0   79.19   11.10
   9  -5   0   77.39   18.90
   9  -5   0   95.79   10.70
  -9  -5   0  106.89   13.70
  -9  -5   0   59.09   18.80
   9  -5   0   91.99   18.20
   9  -5   0   77.89   17.00
   9  -5   0   80.79   13.00
  -9  -5   0  109.59   11.70
  -9  -5   0  120.89   18.20
  -9  -5   0   71.39   16.10
  -9   5   0  110.99   13.60
  -9   5   0   70.59   19.40
  -9   5   0   97.89   15.20
   9   5   0   92.29   12.60
   9   5   0  106.09   19.90
  -9   5   0   96.09    9.40
   9   5   0   89.09   18.90
  -9   5   0   67.69    9.70
  -9   5   0  114.89   16.30
   9   5   0  146.69   24.80
   9   5   0  112.59   11.50
   9   5   0   89.89   11.40
   9   5   0   87.39    9.30
  10  -5   0  201.38   23.60
  10  -5   0  180.68   20.80
  10  -5   0  171.68   22.30
 -10  -5   0  199.28   22.20
  10  -5   0  174.78   18.90
 -10  -5   0  206.08   20.10
  10  -5   0  178.38   49.10
  10  -5   0  226.98   30.70
 -10  -5   0  202.08   24.60
 -10  -5   0  179.98   19.90
 -10  -5   0  215.58   27.20
  10  -5   0  181.78   22.60
  10  -5   0  209.18   30.70
  10   5   0  145.89   18.40
  10   5   0  228.38   23.70
  10   5   0  181.38   23.90
  10   5   0  195.78   19.60
 -10   5   0  204.28   24.60
 -10   5   0  183.98   17.60
  10   5   0  159.68   27.70
  10   5   0  189.28   21.20
 -10   5   0  214.68   22.50
 -10   5   0  198.48   20.00
  10   5   0  167.08   19.70
 -10   5   0  192.48   20.40
 -10   5   0  193.08   24.00
  10   5   0  209.08   28.20
  10   5   0  213.38   30.60
 -10   5   0  116.09   36.90
  11  -5   0  143.99   18.70
 -11  -5   0  160.68   22.50
  11  -5   0  185.78   19.80
 -11  -5   0  183.88   18.30
 -11  -5   0  166.58   20.10
  11  -5   0  128.69   20.00
  11  -5   0   99.59   29.10
  11  -5   0  183.58   29.90
  11  -5   0  152.18   16.70
 -11  -5   0  133.39   32.00
  11   5   0  164.38   17.10
 -11   5   0   76.29   26.60
  11   5   0  132.19   14.60
  11   5   0  111.89   24.40
 -11   5   0  170.38   14.80
  11   5   0  161.58   19.20
 -11   5   0  164.68   20.60
 -11   5   0  163.78   22.30
  11   5   0  159.78   18.10
  11   5   0  170.68   27.90
   0  -6   0 2845.12  247.28
   0  -6   0 2934.61  248.48
   0   6   0 2846.02  247.28
   0   6   0 2677.83  248.08
  -1  -6   0  898.61   85.79
   1  -6   0  928.11   85.59
  -1  -6   0  965.90   85.69
   1  -6   0 1112.79   86.49
  -1  -6   0 1067.99   87.39
   1  -6   0  939.31   85.49
  -1  -6   0  936.11   85.49
   1  -6   0 1060.49   86.59
  -1  -6   0  894.31   85.79
  -1  -6   0 1096.19   86.19
   1  -6   0  961.70   85.69
  -1  -6   0 1108.79   88.29
   1  -6   0  933.71   85.89
   1  -6   0  908.11   85.79
   1  -6   0 1115.99   89.19
   1  -6   0 1013.00   86.79
  -1  -6   0  951.40   85.79
   1   6   0  950.50   85.59
   1   6   0  882.41   85.79
   1   6   0  929.51   85.49
  -1   6   0  975.50   86.79
   1   6   0 1078.79   87.59
   1   6   0  894.61   85.79
  -1   6   0 1000.00   88.89
  -1   6   0  876.71   85.69
   1   6   0 1004.90   85.79
  -1   6   0  936.61   85.89
   1   6   0 1075.39   86.19
  -1   6   0 1021.70   86.79
  -1   6   0  920.91   85.59
  -1   6   0  999.40   85.49
  -1   6   0  999.50   85.69
   2  -6   0 8351.76  712.63
  -2   6   0 7972.60  712.93
   3  -6   0    9.10    2.20
  -3  -6   0    6.80    3.80
   3  -6   0    6.80    1.60
  -3  -6   0    7.70    1.90
   3  -6   0    5.60    2.70
   3  -6   0    7.70    2.60
  -3  -6   0    8.90    2.10
  -3  -6   0    5.20    3.10
   3  -6   0    4.60    1.70
   3  -6   0   10.20    3.20
   3  -6   0   12.70    5.90
  -3  -6   0    4.40    1.50
   3  -6   0   10.10    2.10
  -3  -6   0    9.70    3.10
  -3  -6   0    4.50    1.70
  -3  -6   0    6.10    1.80
  -3  -6   0    8.40    3.50
  -3  -6   0    6.50    1.60
   3  -6   0    6.80    2.30
   3   6   0    6.20    1.70
   3   6   0    8.00    2.40
   3   6   0    7.80    3.00
  -3   6   0    8.50    2.10
  -3   6   0    5.40    2.60
   3   6   0    7.00    1.50
  -3   6   0    6.50    2.10
  -3   6   0    4.80    2.20
   3   6   0    7.50    4.90
  -3   6   0    4.60    1.40
   3   6   0   11.50    4.60
  -3   6   0    8.80    2.20
   3   6   0   10.80    1.80
  -3   6   0    6.30    5.20
   3   6   0    5.20    1.50
  -3   6   0    7.90    1.70
   4  -6   0  512.55   43.60
   4  -6   0  499.25   43.60
  -4  -6   0  482.55   44.20
   4  -6   0  399.66   40.60
  -4  -6   0  461.55   40.60
   4  -6   0  465.05   41.60
   4  -6   0  454.65   40.50
   4  -6   0  495.35   43.00
  -4  -6   0  457.45   40.70
   4  -6   0  488.35   45.70
  -4  -6   0  463.35   44.10
  -4  -6   0  439.76   43.50
  -4  -6   0  456.85   41.30
  -4  -6   0  471.55   40.80
  -4  -6   0  457.55   40.90
  -4  -6   0  442.36   41.50
   4   6   0  477.15   41.40
  -4   6   0  470.35   40.10
   4   6   0  478.05   41.90
  -4   6   0  469.65   40.90
  -4   6   0  419.86   42.30
   4   6   0  427.86   42.90
   4   6   0  443.86   41.00
  -4   6   0  431.06   40.50
   4   6   0  407.06   40.30
   4   6   0  458.75   44.20
  -4   6   0  482.35   41.20
   4   6   0  405.06   40.60
  -4   6   0  423.66   41.50
  -4   6   0  453.75   42.60
  -4   6   0  451.65   47.10
  -4   6   0  451.65   40.70
  -5  -6   0   45.70    6.90
   5  -6   0   37.00    5.00
   5  -6   0   27.20    5.50
  -5  -6   0   39.70    9.10
  -5  -6   0   45.60    4.70
   5  -6   0   32.90    5.00
   5  -6   0   38.40   10.40
   5  -6   0   45.30    8.10
   5  -6   0   40.60    8.60
  -5  -6   0   41.80    5.20
  -5  -6   0   35.80    6.50
   5  -6   0   51.09    9.50
  -5  -6   0   41.40    5.50
   5  -6   0   43.90    6.20
  -5  -6   0   44.30   10.30
  -5  -6   0   27.80    6.80
  -5  -6   0   41.00    5.30
  -5   6   0   34.70    7.10
  -5   6   0   45.20    5.40
  -5   6   0   48.90    8.70
   5   6   0   39.80    7.10
  -5   6   0   33.60    6.10
  -5   6   0   41.60    3.80
   5   6   0   34.10    7.40
   5   6   0   41.80    9.60
   5   6   0   48.40    7.00
   5   6   0   35.10    4.60
  -5   6   0   42.10    5.30
   5   6   0   42.60    5.30
   5   6   0   37.10    8.20
  -5   6   0   23.60   16.90
   5   6   0   40.20    6.10
  -5   6   0   45.40    5.60
  -5   6   0   34.10    6.70
   5   6   0   39.70    4.20
  -6  -6   0   24.10    4.40
   6  -6   0   31.70    4.70
   6  -6   0   19.50    8.50
  -6  -6   0   25.20    8.00
  -6  -6   0   27.90    4.40
  -6  -6   0   27.10    9.50
   6  -6   0   27.00    8.40
  -6  -6   0   13.30    5.90
  -6  -6   0   18.10    3.80
   6  -6   0   18.90    4.00
  -6  -6   0   17.50    6.50
  -6  -6   0   20.50    4.70
   6  -6   0   24.10    7.30
  -6  -6   0   19.50    5.50
  -6  -6   0   20.80    3.40
   6  -6   0   17.20    4.70
   6  -6   0   33.30    9.20
   6  -6   0   27.60    4.10
  -6   6   0   16.30    5.50
  -6   6   0   22.00    4.10
   6   6   0   23.40    5.20
   6   6   0   21.00    4.60
  -6   6   0   18.20    5.90
  -6   6   0   30.10    5.00
  -6   6   0   20.70    5.30
   6   6   0   22.90   11.80
   6   6   0   20.40    5.40
  -6   6   0   11.40   10.20
   6   6   0   20.10    7.30
   6   6   0   19.70    3.90
   6   6   0   14.70    5.60
  -6   6   0   26.20    4.80
   6   6   0   19.90    3.50
  -6   6   0   27.40    8.10
  -7  -6   0   -4.60    4.40
   7  -6   0    0.10    5.00
  -7  -6   0   -1.20    2.00
   7  -6   0    3.10    2.40
  -7  -6   0    2.00    5.10
   7  -6   0    3.30    2.50
   7  -6   0   -1.10    3.60
  -7  -6   0    2.30    5.10
   7  -6   0   -7.70    7.50
  -7  -6   0    0.10    2.00
   7  -6   0    0.90    5.60
  -7  -6   0    8.40    8.40
  -7  -6   0   -0.90    2.10
  -7  -6   0    0.70    3.00
   7  -6   0    0.00    3.00
   7  -6   0   -1.20    2.30
  -7   6   0   -0.80    3.20
  -7   6   0   -1.10    2.20
   7   6   0   -0.10    2.00
  -7   6   0   -0.30    4.20
  -7   6   0   -1.20    1.70
  -7   6   0    0.80    1.70
   7   6   0    5.00    4.70
   7   6   0    5.70    4.20
   7   6   0   -0.10    6.40
  -7   6   0    5.90    4.10
  -7   6   0   -7.10    7.10
   7   6   0   -1.60    3.10
   7   6   0   -1.10    5.10
   7   6   0   -1.20    2.50
   7   6   0    2.70    1.80
   7   6   0   -0.10    4.70
  -7   6   0   -0.50    3.00
  -8  -6   0  233.68   26.80
   8  -6   0  214.18   20.70
  -8  -6   0  263.97   21.80
  -8  -6   0  163.08   25.40
   8  -6   0  214.28   23.20
  -8  -6   0  229.18   22.90
  -8  -6   0  227.18   21.30
  -8  -6   0  186.18   29.20
   8  -6   0  228.58   28.20
   8  -6   0  227.58   30.40
  -8  -6   0  221.68   21.30
   8  -6   0  236.88   30.40
   8  -6   0  227.68   28.10
   8  -6   0  190.68   21.60
  -8  -6   0  219.08   25.70
   8  -6   0  202.08   21.30
   8   6   0  220.38   23.90
  -8   6   0  209.58   24.70
  -8   6   0  218.98   21.60
   8   6   0  233.18   23.40
  -8   6   0  215.58   23.10
   8   6   0  196.98   21.90
  -8   6   0  212.28   20.00
   8   6   0  223.18   21.60
   8   6   0  222.38   28.30
  -8   6   0  205.28   33.30
  -8   6   0  210.38   24.60
   8   6   0  181.78   21.00
   8   6   0  210.98   26.40
   8   6   0  231.38   29.30
   9  -6   0    1.00    2.80
  -9  -6   0    4.30    5.00
   9  -6   0   -4.70    1.80
  -9  -6   0    0.30    5.30
  -9  -6   0   -2.10    6.30
   9  -6   0   -0.30    3.80
  -9  -6   0   -1.20   10.90
   9  -6   0    0.80    8.10
   9  -6   0   -3.30    7.90
  -9  -6   0    7.70    7.80
  -9  -6   0    1.20    2.90
   9  -6   0    1.40    8.80
   9  -6   0    6.50    4.70
  -9  -6   0   -0.20    3.10
   9   6   0   -3.90    7.30
   9   6   0   -2.20    3.40
  -9   6   0    2.10    4.00
   9   6   0    4.20    3.40
   9   6   0    1.80    3.80
   9   6   0   -1.40    6.90
   9   6   0   -3.30    6.30
  -9   6   0   -3.90    4.80
  -9   6   0    1.30    4.30
   9   6   0    3.40    2.20
  -9   6   0   -3.80   11.30
  -9   6   0    1.60    1.90
  -9   6   0    0.80    4.90
 -10  -6   0  401.46   37.00
 -10  -6   0  493.95   46.10
  10  -6   0  385.66   36.10
  10  -6   0  330.57   38.90
  10  -6   0  369.76   39.90
 -10  -6   0  403.76   37.10
  10  -6   0  412.46   39.90
  10  -6   0  343.27   37.50
  10  -6   0  441.46   46.60
 -10  -6   0  379.76   40.90
 -10  -6   0  413.16   38.90
  10  -6   0  386.06   50.99
  10  -6   0  390.16   46.50
 -10  -6   0  285.17   45.40
  10   6   0  414.86   44.90
 -10   6   0  491.75   41.60
 -10   6   0  445.16   37.30
  10   6   0  414.76   36.60
  10   6   0  435.96   40.00
  10   6   0  382.06   37.90
  10   6   0  361.36   37.00
  10   6   0  312.27   43.70
  10   6   0  378.46   46.30
 -10   6   0  429.56   41.70
  10   6   0  345.77   34.80
  10   6   0  357.96   40.20
 -10   6   0  429.26   39.30
 -10   6   0  381.96   42.20
 -10   6   0  359.36   34.80
 -10   6   0  357.36   56.69
 -11  -6   0   14.00   16.60
 -11  -6   0    0.30    4.40
 -11  -6   0    0.10    7.40
  11  -6   0   -4.00    4.40
  11  -6   0    4.60    3.80
 -11  -6   0    5.90    7.10
 -11  -6   0    1.70    5.30
  11  -6   0    3.50    5.50
  11  -6   0    1.00    5.20
  11  -6   0   -6.40   11.00
  11   6   0   11.00   11.90
 -11   6   0   -0.90    2.00
  11   6   0   -4.40    4.60
  11   6   0    2.40    4.40
  11   6   0   -1.90    1.90
 -11   6   0   -1.00    6.20
 -11   6   0    1.20    5.70
 -11   6   0   11.60   17.60
  11   6   0   -3.00    3.80
   0  -7   0    7.50    1.80
   0  -7   0    2.70    3.10
   0  -7   0    2.70    2.40
   0  -7   0    1.80    0.90
   0  -7   0    1.80    0.80
   0  -7   0    2.30    1.40
   0  -7   0    2.70    1.30
   0  -7   0    6.60    1.50
   0   7   0    4.80    1.60
   0   7   0    3.60    0.90
   0   7   0    3.60    1.20
   0   7   0    6.40    3.70
   0   7   0    2.00    1.00
   0   7   0    4.00    2.40
   0   7   0    3.80    0.90
   1  -7   0  236.48   23.20
  -1  -7   0  247.28   21.80
  -1  -7   0  221.18   22.10
  -1  -7   0  272.47   22.60
  -1  -7   0  263.47   22.00
  -1  -7   0  285.67   25.30
  -1  -7   0  247.68   22.10
   1  -7   0  230.08   21.80
   1  -7   0  212.48   22.10
   1  -7   0  248.18   22.90
   1  -7   0  249.88   22.00
  -1  -7   0  237.68   22.20
   1  -7   0  229.08   22.30
   1  -7   0  259.87   25.80
  -1   7   0  257.57   25.70
  -1   7   0  245.48   21.70
   1   7   0  269.37   24.20
  -1   7   0  228.48   22.00
  -1   7   0  256.97   23.30
  -1   7   0  241.98   21.90
   1   7   0  256.87   24.50
  -1   7   0  278.77   22.10
   1   7   0  208.38   22.10
   1   7   0  275.27   22.70
  -1   7   0  242.38   23.10
   1   7   0  239.58   21.90
   1   7   0  230.48   21.80
  -2  -7   0 2243.68  179.98
   2  -7   0 2172.58  178.28
   2  -7   0 2018.00  176.98
  -2  -7   0 2152.98  177.48
   2  -7   0 1974.50  177.28
  -2  -7   0 1925.71  176.48
  -2  -7   0 2059.39  177.08
   2  -7   0 1985.50  176.68
   2  -7   0 1910.51  176.68
  -2  -7   0 2054.59  176.88
  -2  -7   0 2001.60  176.88
   2  -7   0 1964.90  177.08
  -2  -7   0 2020.20  177.08
   2  -7   0 2238.28  180.98
   2  -7   0 2149.39  178.58
  -2  -7   0 2212.38  179.18
  -2  -7   0 2032.90  177.08
   2   7   0 2061.89  177.08
  -2   7   0 2058.09  176.78
   2   7   0 2128.79  177.58
  -2   7   0 2039.90  176.78
   2   7   0 1874.31  176.48
  -2   7   0 2012.80  177.08
  -2   7   0 2202.78  176.98
  -2   7   0 2031.70  177.28
   2   7   0 1958.70  176.68
   2   7   0 1990.30  176.98
  -2   7   0 2075.89  181.18
  -2   7   0 2090.39  178.28
  -2   7   0 1742.63  177.48
   2   7   0 2016.10  179.08
   2   7   0 1951.40  176.88
   2   7   0 1758.72  176.78
  -2   7   0 1811.62  177.78
   2   7   0 2167.98  179.38
  -3  -7   0  367.46   34.20
  -3  -7   0  396.16   37.20
   3  -7   0  360.56   34.70
  -3  -7   0  393.26   34.20
   3  -7   0  374.86   33.90
  -3  -7   0  367.26   34.10
   3  -7   0  352.26   34.20
   3  -7   0  402.06   36.00
   3  -7   0  391.26   36.30
  -3  -7   0  380.56   34.50
   3  -7   0  435.86   35.80
  -3  -7   0  399.46   36.80
  -3  -7   0  369.46   34.30
  -3  -7   0  435.76   37.00
   3  -7   0  396.76   38.70
  -3  -7   0  361.06   34.10
  -3  -7   0  373.46   34.90
  -3   7   0  380.66   35.80
   3   7   0  332.57   33.90
   3   7   0  350.46   33.90
  -3   7   0  336.07   34.60
   3   7   0  415.36   34.60
   3   7   0  372.46   34.20
  -3   7   0  390.16   39.80
  -3   7   0  376.26   34.40
   3   7   0  381.56   36.50
   3   7   0  438.76   35.30
  -3   7   0  404.16   34.30
   3   7   0  413.36   33.80
  -3   7   0  385.56   34.00
  -3   7   0  375.46   34.00
  -3   7   0  334.27   35.20
   3   7   0  371.56   36.90
   4  -7   0 1229.68  111.99
   4  -7   0 1197.88  112.49
   4  -7   0 1407.76  113.99
   4  -7   0 1103.99  112.09
  -4  -7   0 1272.67  111.79
  -4  -7   0 1290.87  114.99
   4  -7   0 1322.27  114.49
   4  -7   0 1477.35  117.29
  -4  -7   0 1232.28  112.59
  -4  -7   0 1315.67  112.09
   4  -7   0 1382.16  114.49
  -4  -7   0 1248.78  112.29
  -4  -7   0 1326.77  115.19
  -4  -7   0 1275.07  111.99
  -4  -7   0 1196.38  111.59
   4  -7   0 1244.38  111.59
   4   7   0 1431.06  111.59
   4   7   0 1322.07  115.49
  -4   7   0 1308.07  112.29
   4   7   0 1291.57  114.29
  -4   7   0 1305.17  118.09
  -4   7   0 1311.37  111.99
  -4   7   0 1261.27  113.59
  -4   7   0 1205.08  112.59
   4   7   0 1331.47  112.99
   4   7   0 1157.98  111.59
  -4   7   0 1165.88  113.29
   4   7   0 1319.97  112.39
   4   7   0 1160.38  111.49
  -4   7   0 1279.57  111.79
   4   7   0 1202.78  111.99
  -4   7   0 1257.67  111.69
   5  -7   0   68.19    8.80
   5  -7   0   86.89   11.30
   5  -7   0   78.39   12.20
   5  -7   0   90.99   12.50
  -5  -7   0   81.39    8.40
  -5  -7   0   84.49    8.30
   5  -7   0   95.49   16.20
  -5  -7   0   61.79    9.40
   5  -7   0   74.19    8.70
  -5  -7   0   72.99    8.40
   5  -7   0   72.19    8.00
  -5  -7   0   91.59   14.60
   5  -7   0   64.29    8.10
  -5  -7   0   74.49   12.00
  -5  -7   0   79.09    9.30
  -5  -7   0   87.39   12.90
  -5   7   0   75.19    8.50
   5   7   0   78.99    8.80
   5   7   0   71.39    8.10
   5   7   0   82.39   13.10
   5   7   0   74.59    7.80
   5   7   0   72.49    9.20
  -5   7   0   72.99    9.50
   5   7   0   73.69   11.20
  -5   7   0   72.09   10.70
  -5   7   0   83.39    8.40
  -5   7   0   76.79    8.20
  -5   7   0   75.99   15.80
   5   7   0   70.39    7.40
  -5   7   0   77.19    9.00
  -5   7   0   65.89   10.10
  -6  -7   0 1217.68   97.99
   6  -7   0  907.41   96.29
   6  -7   0  986.10   95.69
  -6  -7   0 1183.08  102.69
   6  -7   0 1174.28  101.89
   6  -7   0 1072.69   95.09
  -6  -7   0 1125.99   95.59
  -6  -7   0 1063.99   96.29
   6  -7   0 1080.79   96.69
   6  -7   0 1174.18   99.69
  -6  -7   0 1156.38   95.79
  -6  -7   0 1099.09   99.39
   6  -7   0 1219.38   98.59
  -6  -7   0 1112.59   95.49
   6  -7   0 1157.98  108.79
  -6  -7   0  970.20   99.79
   6  -7   0  952.40   95.39
  -6   7   0 1039.50   95.39
  -6   7   0 1025.20  103.49
   6   7   0 1075.69   95.99
   6   7   0  965.80   95.29
  -6   7   0 1126.89   95.49
   6   7   0  997.50   94.89
   6   7   0  954.30   94.19
  -6   7   0 1084.69   97.99
   6   7   0 1158.08   96.69
  -6   7   0 1055.59   97.89
  -6   7   0 1148.69   95.69
   6   7   0 1141.79   99.09
   6   7   0 1111.69  101.29
   6   7   0 1092.39   97.19
   6   7   0 1004.60   99.59
  -6   7   0 1122.09   96.79
   7  -7   0    6.20    3.40
  -7  -7   0    7.00    5.90
  -7  -7   0   17.10    4.20
   7  -7   0    8.60    2.80
  -7  -7   0   10.00    3.20
  -7  -7   0   11.10    6.00
   7  -7   0    5.00    7.10
   7  -7   0    8.70    3.90
   7  -7   0   11.90    3.10
  -7  -7   0   11.10    3.20
  -7  -7   0   16.20    9.50
   7  -7   0   18.20    5.90
   7  -7   0   14.00    7.60
  -7  -7   0    8.20    7.40
  -7  -7   0   10.60    4.60
   7  -7   0    4.60    3.70
   7  -7   0   12.00    9.30
   7   7   0   14.80    4.00
  -7   7   0   15.90    3.90
  -7   7   0   14.50    4.90
  -7   7   0    6.70    9.90
  -7   7   0   13.00    3.90
  -7   7   0   15.60    6.10
   7   7   0    9.10    3.80
   7   7   0   10.40    6.70
   7   7   0    7.70    4.20
   7   7   0   11.60    2.80
  -7   7   0    9.50    4.70
   7   7   0    8.40    6.30
  -7   7   0    6.40    5.40
   7   7   0   10.90    8.10
   7   7   0    3.60    3.80
  -8  -7   0  602.74   49.90
   8  -7   0  462.55   50.79
   8  -7   0  557.54   57.59
  -8  -7   0  573.94   49.80
   8  -7   0  598.44   51.59
  -8  -7   0  611.94   50.09
  -8  -7   0  551.84   53.79
   8  -7   0  476.65   49.90
  -8  -7   0  456.05   53.79
   8  -7   0  543.25   57.59
  -8  -7   0  435.46   55.89
   8  -7   0  564.94   49.20
  -8  -7   0  585.34   51.19
   8  -7   0  615.04   56.29
  -8  -7   0  599.84   55.89
   8   7   0  543.65   50.39
   8   7   0  477.75   49.50
   8   7   0  564.24   49.90
   8   7   0  504.25   48.50
  -8   7   0  562.34   52.99
  -8   7   0  568.84   49.90
  -8   7   0  459.35   59.79
   8   7   0  494.35   55.29
   8   7   0  600.14   51.69
  -8   7   0  545.45   51.29
  -8   7   0  544.05   48.60
   8   7   0  569.64   57.39
  -8   7   0  550.24   52.99
   8   7   0  549.85   54.89
   8   7   0  556.64   52.49
  -9  -7   0   39.30   12.10
  -9  -7   0   44.70    9.30
  -9  -7   0   47.30   11.50
  -9  -7   0   37.60   13.50
   9  -7   0   49.50   14.70
   9  -7   0   45.70    6.80
  -9  -7   0   44.00   10.80
   9  -7   0   46.80    9.70
   9  -7   0   41.20   14.20
  -9  -7   0   50.09    7.90
  -9  -7   0   50.59    7.90
   9  -7   0   51.19   14.90
   9  -7   0   43.80    8.50
   9   7   0   45.60    8.50
   9   7   0   41.30    5.80
   9   7   0   43.60    7.70
  -9   7   0   45.60    5.70
   9   7   0   61.09   17.10
   9   7   0   47.90    8.10
  -9   7   0   36.90    9.40
  -9   7   0   47.90   11.40
  -9   7   0   39.60    9.20
   9   7   0   54.09   14.60
   9   7   0   31.20   11.10
  -9   7   0   14.80   15.00
  10  -7   0  131.19   21.90
  10  -7   0  125.79   18.50
  10  -7   0  163.68   27.10
 -10  -7   0  157.28   17.40
  10  -7   0  163.98   30.50
 -10  -7   0  162.48   19.20
  10  -7   0  142.69   17.90
 -10  -7   0  137.19   20.80
 -10  -7   0  155.58   16.90
 -10  -7   0  132.09   28.40
  10  -7   0  139.99   20.30
 -10  -7   0  167.48   25.40
  10  -7   0  148.89   16.10
  10  -7   0  150.48   27.00
 -10   7   0  168.58   18.40
  10   7   0  157.48   23.80
 -10   7   0   93.49   29.70
  10   7   0  139.59   17.80
  10   7   0  138.29   16.70
 -10   7   0  187.18   22.60
  10   7   0  153.88   26.10
 -10   7   0  183.88   19.90
  10   7   0  131.39   14.50
  10   7   0  152.58   16.50
  10   7   0  172.58   27.90
 -10   7   0  168.58   17.20
  10   7   0  161.88   20.00
 -10   7   0  148.59   14.50
 -10   7   0  148.79   26.50
  11  -7   0  134.79   17.90
 -11  -7   0  133.49   21.40
  11  -7   0  145.49   15.70
  11  -7   0  138.79   26.00
 -11  -7   0  150.18   17.00
 -11  -7   0  163.98   19.60
 -11  -7   0  118.09   30.20
  11  -7   0  135.89   19.20
  11   7   0  147.79   17.00
 -11   7   0  138.99   18.20
  11   7   0  127.29   13.90
 -11   7   0   81.59   28.50
 -11   7   0  138.09   13.70
  11   7   0  125.09   17.90
  11   7   0  126.79   25.10
  11   7   0  139.29   16.10
 -11   7   0  164.08   19.70
 -11   7   0  138.69   21.10
  11   7   0  187.48   17.60
   0  -8   0  422.16   39.30
   0  -8   0  425.26   39.10
   0  -8   0  434.56   39.00
   0  -8   0  407.66   38.80
   0  -8   0  471.15   39.50
   0  -8   0  485.65   42.80
   0  -8   0  478.85   41.10
   0   8   0  401.66   39.00
   0   8   0  415.66   38.80
   0   8   0  487.25   41.20
   0   8   0  428.66   39.30
   0   8   0  485.45   39.70
   0   8   0  442.86   42.20
   0   8   0  411.36   38.80
   0   8   0  457.75   39.10
   1  -8   0   11.60    6.20
  -1  -8   0    6.10    3.70
  -1  -8   0    2.40    1.20
   1  -8   0    3.70    1.70
   1  -8   0    2.70    1.10
  -1  -8   0    5.50    1.50
   1  -8   0    5.60    1.30
   1  -8   0    4.60    1.60
  -1  -8   0    6.00    2.00
   1  -8   0   11.90    2.50
   1  -8   0    4.20    1.40
  -1  -8   0    7.30    1.40
  -1  -8   0    3.50    2.20
  -1  -8   0    5.70    1.70
   1   8   0    8.00    3.50
   1   8   0    7.40    1.00
   1   8   0    8.00    3.90
  -1   8   0    4.80    3.20
  -1   8   0    9.20    3.00
  -1   8   0    4.50    2.10
  -1   8   0    5.80    1.10
  -1   8   0    6.20    1.60
   1   8   0    3.80    1.00
  -1   8   0    5.10    1.00
  -1   8   0    4.10    1.10
   1   8   0    5.00    1.30
   1   8   0    4.40    1.30
   1   8   0    7.60    1.80
  -1   8   0    5.30    1.50
   1   8   0    3.60    1.60
   1   8   0    4.40    1.20
  -1   8   0    4.50    1.30
  -2  -8   0 1170.18  102.99
   2  -8   0 1165.48  103.19
  -2  -8   0 1287.77  106.29
   2  -8   0 1268.97  104.19
  -2  -8   0 1224.98  103.39
   2  -8   0 1141.49  102.49
  -2  -8   0 1097.59  102.29
   2  -8   0 1144.09  102.79
  -2  -8   0 1189.28  102.99
   2  -8   0 1216.18  104.49
  -2  -8   0 1187.28  102.89
   2  -8   0 1140.89  102.59
   2  -8   0 1130.99  102.99
  -2  -8   0 1232.98  105.09
  -2  -8   0 1197.08  102.79
   2   8   0 1228.88  102.99
  -2   8   0 1151.48  107.29
  -2   8   0 1231.68  104.29
  -2   8   0 1134.29  103.09
   2   8   0 1140.69  102.49
   2   8   0 1223.58  102.39
   2   8   0  993.40  102.69
  -2   8   0 1257.17  102.79
   2   8   0 1035.70  102.79
   2   8   0 1124.99  102.79
   2   8   0 1079.89  102.69
   2   8   0 1236.38  105.49
   2   8   0 1234.88  105.39
   2   8   0 1233.68  103.49
  -2   8   0 1116.09  102.79
  -2   8   0 1213.68  102.59
  -2   8   0 1155.58  102.59
   3  -8   0 1476.45  150.18
   3  -8   0 1960.00  150.58
   3  -8   0 1893.01  155.38
  -3  -8   0 1724.23  150.68
  -3  -8   0 1798.72  151.18
   3  -8   0 1940.11  152.08
  -3  -8   0 1738.73  150.48
   3  -8   0 1826.22  152.58
   3  -8   0 1888.21  152.38
   3  -8   0 1669.93  150.18
  -3  -8   0 1648.94  150.48
  -3  -8   0 1637.24  150.18
  -3  -8   0 1934.61  153.18
   3  -8   0 1631.04  150.88
  -3  -8   0 1731.03  152.98
  -3  -8   0 1761.02  150.38
  -3  -8   0 1621.44  150.38
  -3  -8   0 1767.42  153.78
   3  -8   0 1599.74  150.38
  -3   8   0 1673.73  150.18
   3   8   0 1661.63  152.68
   3   8   0 1762.22  150.68
   3   8   0 1755.12  153.48
  -3   8   0 1727.83  150.38
   3   8   0 1496.05  150.18
  -3   8   0 1681.53  150.58
  -3   8   0 1670.53  150.88
  -3   8   0 1656.53  150.18
  -3   8   0 1765.52  152.08
   3   8   0 1810.22  151.38
   3   8   0 1620.94  150.38
   3   8   0 1572.64  150.08
   3   8   0 1862.51  149.99
  -3   8   0 1800.72  156.28
  -3   8   0 1496.95  151.48
  -4  -8   0  316.57   28.50
  -4  -8   0  303.47   31.60
   4  -8   0  345.97   31.10
   4  -8   0  341.27   30.50
  -4  -8   0  307.07   30.60
   4  -8   0  308.07   29.10
   4  -8   0  337.27   31.30
   4  -8   0  276.27   28.40
  -4  -8   0  297.47   31.40
  -4  -8   0  324.57   28.50
   4  -8   0  317.07   33.80
  -4  -8   0  330.87   32.10
   4  -8   0  303.27   28.00
  -4  -8   0  314.77   28.30
  -4  -8   0  338.17   28.40
  -4  -8   0  268.07   28.00
   4  -8   0  336.17   30.40
  -4  -8   0  311.57   31.60
  -4   8   0  284.67   29.80
   4   8   0  320.57   27.90
  -4   8   0  300.17   28.10
   4   8   0  331.17   29.60
  -4   8   0  328.77   28.50
  -4   8   0  307.27   28.70
  -4   8   0  321.47   35.60
  -4   8   0  321.57   28.30
  -4   8   0  255.97   29.90
   4   8   0  292.67   28.00
   4   8   0  304.37   28.10
  -4   8   0  306.77   30.30
  -4   8   0  325.87   29.50
   4   8   0  298.77   30.90
   4   8   0  319.57   28.90
   4   8   0  310.97   32.10
   5  -8   0  923.51   77.99
   5  -8   0  855.21   74.19
  -5  -8   0  755.02   77.89
  -5  -8   0  878.11   74.69
   5  -8   0  714.53   74.79
  -5  -8   0  843.12   75.09
  -5  -8   0  864.11   74.39
  -5  -8   0  887.81   78.49
   5  -8   0  898.11   80.39
   5  -8   0  795.22   75.29
   5  -8   0  954.30   77.29
   5  -8   0  918.61   78.09
  -5  -8   0  894.81   74.59
  -5  -8   0  761.62   75.19
  -5  -8   0  864.61   78.49
  -5  -8   0  920.51   74.79
   5  -8   0  749.92   74.49
   5   8   0  761.32   73.69
  -5   8   0  850.91   74.99
  -5   8   0  816.82   75.39
   5   8   0  776.92   73.99
  -5   8   0  817.52   81.79
   5   8   0  747.93   74.19
   5   8   0  804.72   74.69
  -5   8   0  908.91   74.59
   5   8   0  858.01   77.49
  -5   8   0  826.72   74.19
   5   8   0  852.31   78.89
  -5   8   0  831.12   76.59
  -5   8   0  784.12   76.39
  -5   8   0  809.02   73.19
   5   8   0  887.71   75.99
   5   8   0  898.11   75.29
  -5   8   0  881.31   74.39
  -6  -8   0   -0.30    1.80
  -6  -8   0   -1.70    3.20
  -6  -8   0    1.70    2.50
   6  -8   0    0.00    4.80
  -6  -8   0   -1.00    2.40
  -6  -8   0    3.00    2.10
   6  -8   0   -8.70    6.70
  -6  -8   0   10.00    7.50
   6  -8   0    3.60    4.90
   6  -8   0    0.20    2.30
  -6  -8   0    2.50    5.90
   6  -8   0    2.00    2.00
   6  -8   0    8.10    6.20
   6  -8   0    6.10    3.70
  -6  -8   0    0.90    4.50
   6   8   0    4.90    5.30
   6   8   0    0.60    3.30
   6   8   0    1.70    1.20
   6   8   0    1.20    1.90
  -6   8   0    2.10    2.90
  -6   8   0   -0.60    7.40
  -6   8   0    2.30    2.30
   6   8   0   -2.40    4.90
  -6   8   0    1.70    2.90
  -6   8   0   -0.80    1.80
   6   8   0    7.60    2.30
  -6   8   0    7.70    3.20
  -6   8   0   -0.80    3.00
   6   8   0    3.40    2.20
   6   8   0    0.20    2.60
   6   8   0    2.90    3.20
  -6   8   0    3.30    4.50
  -7  -8   0  913.51   81.39
  -7  -8   0  753.52   84.09
   7  -8   0  809.92   80.59
   7  -8   0  966.40   85.59
  -7  -8   0  941.51   80.49
  -7  -8   0  946.01   84.79
   7  -8   0  910.01   79.99
  -7  -8   0  805.42   85.59
  -7  -8   0 1009.50   86.19
  -7  -8   0  920.71   80.39
   7  -8   0  932.31   87.49
   7  -8   0  989.10   83.59
   7  -8   0  872.51   81.69
  -7  -8   0  948.61   80.69
   7  -8   0 1008.10   86.89
   7   8   0  837.42   79.69
   7   8   0  803.32   80.19
  -7   8   0  885.11   80.39
  -7   8   0  938.31   80.39
  -7   8   0  832.42   82.89
  -7   8   0  901.21   83.39
  -7   8   0  927.21   81.89
   7   8   0  977.90   81.89
  -7   8   0  931.11   80.59
   7   8   0  838.92   80.79
  -7   8   0  787.72   89.79
   7   8   0  957.60   87.19
  -7   8   0  895.31   81.09
   7   8   0  936.01   84.79
   7   8   0  897.21   82.39
  -8  -8   0  145.99   14.90
   8  -8   0  125.39   15.30
   8  -8   0  138.09   22.10
  -8  -8   0  104.79   19.50
   8  -8   0  158.18   23.80
  -8  -8   0  131.79   19.50
   8  -8   0  111.19   21.50
  -8  -8   0  145.49   16.70
   8  -8   0  156.58   17.30
   8  -8   0  144.89   14.30
  -8  -8   0   94.09   20.30
  -8  -8   0  142.99   14.80
   8  -8   0  126.69   16.00
  -8  -8   0  162.98   21.60
  -8  -8   0  151.18   15.20
  -8   8   0  137.09   18.10
  -8   8   0  126.89   28.30
  -8   8   0  155.68   17.10
   8   8   0  136.09   20.50
  -8   8   0  140.19   18.60
   8   8   0  154.28   17.10
   8   8   0  136.89   15.70
   8   8   0  114.09   21.30
   8   8   0  139.19   15.70
  -8   8   0  144.49   14.80
  -8   8   0  154.28   15.10
  -8   8   0  132.99   15.80
   8   8   0  131.69   14.80
   8   8   0  125.79   13.50
   9  -8   0  285.57   36.40
  -9  -8   0  286.77   32.70
  -9  -8   0  282.07   25.70
  -9  -8   0  212.48   30.50
   9  -8   0  251.97   34.60
   9  -8   0  221.28   26.90
   9  -8   0  249.97   33.60
   9  -8   0  259.77   26.90
  -9  -8   0  275.57   30.50
  -9  -8   0  259.97   26.70
   9  -8   0  287.57   25.00
  -9  -8   0  212.68   33.20
  -9  -8   0  248.58   27.30
   9  -8   0  292.17   34.50
  -9   8   0  209.98   39.50
  -9   8   0  263.37   26.60
   9   8   0  228.28   25.20
  -9   8   0  281.47   27.80
   9   8   0  282.07   25.80
   9   8   0  258.37   34.70
   9   8   0  261.77   26.40
   9   8   0  243.98   23.90
  -9   8   0  262.47   29.20
  -9   8   0  248.18   23.80
   9   8   0  283.87   35.80
  -9   8   0  267.47   29.90
 -10  -8   0  119.19   13.80
  10  -8   0  114.49   23.50
 -10  -8   0   84.79   21.90
  10  -8   0   77.89   19.60
 -10  -8   0  103.59   20.10
  10  -8   0   88.09   23.10
  10  -8   0  108.99   15.30
 -10  -8   0  122.19   16.00
 -10  -8   0   93.19   13.10
  10  -8   0   98.79   14.30
 -10  -8   0  114.59   18.30
  10  -8   0  126.79   18.50
  10  -8   0  111.89   12.50
  10   8   0  132.19   13.60
 -10   8   0  120.59   15.00
  10   8   0   93.09   10.90
  10   8   0  100.69   14.90
 -10   8   0  106.89   17.40
 -10   8   0  118.99   13.80
 -10   8   0   78.19   15.40
 -10   8   0   99.09   10.80
 -10   8   0  112.99   15.80
 -10   8   0   66.49   26.00
  10   8   0  112.09   17.30
  10   8   0  128.89   23.00
  10   8   0  115.49   23.80
  10   8   0   95.69   13.10
  10   8   0  121.69   13.30
  11  -8   0   20.90    8.00
 -11  -8   0   19.50    6.90
 -11  -8   0   16.70   10.50
  11  -8   0   24.60    7.30
  11  -8   0   19.20   13.50
 -11  -8   0    5.90   14.90
 -11  -8   0   26.70   10.10
 -11   8   0   18.70    7.70
  11   8   0   20.30    4.10
  11   8   0   10.10    9.90
 -11   8   0   25.80    7.60
  11   8   0   40.60    7.50
  11   8   0   23.70    7.00
 -11   8   0   24.50    9.00
  11   8   0   12.90    5.30
 -11   8   0   22.30    3.80
  11   8   0   30.80    6.50
 -11   8   0   -4.10   15.90
   0  -9   0    2.10    1.70
   0  -9   0    3.60    1.80
   0  -9   0    3.50    1.50
   0  -9   0    6.10    1.30
   0  -9   0    1.20    1.10
   0  -9   0    2.40    2.50
   0  -9   0   -0.60    3.30
   0  -9   0    6.70    1.80
   0   9   0    2.90    2.60
   0   9   0    1.80    1.20
   0   9   0    1.40    0.90
   0   9   0    1.20    1.70
   0   9   0    0.60    0.90
   0   9   0    1.50    0.90
   0   9   0    4.60    3.70
   0   9   0    2.80    1.10
   1  -9   0 3308.77  275.77
  -1  -9   0 3346.97  274.07
  -1  -9   0 3069.89  273.57
   1  -9   0 3281.57  274.17
  -1  -9   0 3449.16  276.07
   1  -9   0 2835.42  273.57
   1  -9   0 3074.89  273.87
   1  -9   0 3578.44  278.47
  -1  -9   0 2983.30  273.77
  -1  -9   0 3480.35  277.47
   1   9   0 2859.61  273.57
  -1   9   0 3036.70  277.57
   1   9   0 2904.11  273.67
  -1   9   0 2837.02  273.77
   1   9   0 3330.57  276.97
   1   9   0 3159.58  273.47
   1   9   0 3292.87  274.17
  -1   9   0 3267.67  275.17
  -1   9   0 2919.71  273.47
  -1   9   0 2718.53  274.37
   1   9   0 3335.87  276.17
   2  -9   0   45.90    5.30
  -2  -9   0   54.09    5.90
  -2  -9   0   56.39    9.80
  -2  -9   0   54.69    6.70
   2  -9   0   51.19    6.20
  -2  -9   0   58.29    8.80
   2  -9   0   61.39    7.10
   2  -9   0   50.19    5.90
  -2  -9   0   43.10    5.20
   2  -9   0   61.79    6.60
  -2  -9   0   54.59    6.00
   2  -9   0   50.79    8.10
   2  -9   0   59.89    7.30
   2  -9   0   63.29   12.20
  -2  -9   0   57.69    6.30
   2  -9   0   50.99    5.60
  -2   9   0   53.29    7.60
  -2   9   0   51.69    6.40
  -2   9   0   69.29   13.70
  -2   9   0   57.29    5.40
   2   9   0   59.79    8.90
   2   9   0   51.59    6.10
   2   9   0   48.70    5.50
   2   9   0   54.39    5.60
  -2   9   0   59.99    6.00
   2   9   0   50.09    5.90
   2   9   0   62.69    8.90
   2   9   0   54.19    6.00
   2   9   0   51.49    5.80
   2   9   0   60.99    7.00
  -2   9   0   50.19    5.90
  -2   9   0   54.59    5.60
   3  -9   0 2006.20  200.48
  -3  -9   0 2403.76  204.68
   3  -9   0 2387.96  203.08
  -3  -9   0 2325.97  200.78
  -3  -9   0 2391.26  201.18
  -3  -9   0 2596.54  203.58
  -3  -9   0 2252.67  200.58
   3  -9   0 2183.58  200.78
   3  -9   0 2186.18  201.28
  -3  -9   0 2373.06  200.98
   3  -9   0 2246.28  200.58
   3  -9   0 2494.75  206.08
  -3  -9   0 2287.77  200.98
  -3  -9   0 2356.86  201.58
   3  -9   0 2482.15  202.78
  -3  -9   0 2406.06  203.68
  -3   9   0 2373.46  202.68
  -3   9   0 2128.29  201.28
  -3   9   0 2358.26  200.58
   3   9   0 2364.66  204.08
   3   9   0 2007.60  200.58
  -3   9   0 2423.36  200.88
   3   9   0 2489.05  200.28
   3   9   0 2191.18  200.78
   3   9   0 2362.56  203.68
  -3   9   0 2241.78  200.98
  -3   9   0 2021.40  201.98
  -3   9   0 2211.18  206.48
   3   9   0 2344.47  201.08
   3   9   0 2147.59  200.48
  -3   9   0 2295.47  200.58
  -4  -9   0   85.99   12.00
  -4  -9   0   74.49   14.70
   4  -9   0   56.09    7.10
  -4  -9   0   67.29   10.90
   4  -9   0   61.59    6.90
  -4  -9   0   72.19    7.50
   4  -9   0   67.79    7.20
   4  -9   0   59.99    8.00
   4  -9   0   90.59   15.80
   4  -9   0   61.19    9.30
   4  -9   0   75.59   10.10
  -4  -9   0   67.59    8.00
  -4  -9   0   68.39    8.70
   4  -9   0   57.59    7.40
  -4  -9   0   68.79    7.10
  -4  -9   0   70.29    7.20
  -4  -9   0   50.29    6.90
  -4   9   0   64.49    7.10
   4   9   0   69.99    7.40
  -4   9   0   72.59    7.50
   4   9   0   67.29    6.60
   4   9   0   62.79    6.90
  -4   9   0   67.79    8.50
  -4   9   0   59.89    7.00
  -4   9   0   63.49    7.80
  -4   9   0   71.99    9.90
   4   9   0   54.39    8.50
  -4   9   0   63.39    9.60
  -4   9   0   88.09   18.10
   4   9   0   59.39    6.90
   4   9   0   68.39   12.00
  -4   9   0   52.89    8.70
   4   9   0   68.89    8.00
   4   9   0   58.89   10.00
   5  -9   0  155.48   18.60
   5  -9   0  148.09   21.50
  -5  -9   0  149.59   14.80
   5  -9   0  167.88   18.30
  -5  -9   0  141.49   18.60
  -5  -9   0  156.58   14.50
  -5  -9   0  136.29   18.80
   5  -9   0  169.48   17.60
  -5  -9   0  139.89   14.20
  -5  -9   0  147.59   18.80
  -5  -9   0  152.28   15.40
  -5  -9   0  152.48   14.60
   5  -9   0  127.59   14.70
  -5  -9   0  143.99   15.80
   5  -9   0  137.69   15.40
   5  -9   0  147.49   14.20
  -5  -9   0  136.49   14.40
   5  -9   0  131.49   14.60
   5   9   0  148.99   14.90
  -5   9   0  148.79   14.40
   5   9   0  147.89   19.10
  -5   9   0  146.59   15.70
   5   9   0  154.48   14.00
   5   9   0  141.19   14.10
  -5   9   0  141.19   14.50
   5   9   0  150.38   17.70
  -5   9   0  135.59   16.40
  -5   9   0  148.99   17.00
  -5   9   0  147.49   15.10
  -5   9   0  140.39   14.30
   5   9   0  134.39   14.20
   5   9   0  177.28   15.70
  -5   9   0  167.38   24.20
   6  -9   0   -1.20    8.00
   6  -9   0   -0.50    4.20
   6  -9   0    3.10    4.70
   6  -9   0    2.50    2.90
   6  -9   0    1.40    2.10
  -6  -9   0    3.30    2.30
   6  -9   0    7.50    5.20
  -6  -9   0    2.00    3.00
  -6  -9   0   -1.30    4.80
   6  -9   0   -1.40    2.00
   6  -9   0    0.40    2.30
  -6  -9   0    0.50    2.70
  -6  -9   0    3.70    5.40
  -6  -9   0    2.70    2.40
  -6  -9   0    1.00    2.20
  -6  -9   0    0.30    4.50
  -6  -9   0    2.20    2.10
  -6   9   0    1.00    9.20
   6   9   0    2.70    5.60
   6   9   0    2.90    2.70
   6   9   0    2.10    1.40
   6   9   0    0.30    2.60
  -6   9   0    3.20    2.30
   6   9   0    3.00    1.80
  -6   9   0    6.00    3.90
  -6   9   0    4.90    2.80
   6   9   0    1.30    3.50
  -6   9   0    6.70    4.10
   6   9   0   -0.50    3.60
  -6   9   0    2.60    4.20
   6   9   0    2.60    2.10
  -6   9   0    2.30    3.70
   6   9   0    4.00    2.20
  -6   9   0    3.50    3.10
  -6   9   0    0.20    1.90
  -7  -9   0  140.29   20.50
   7  -9   0  132.89   13.80
   7  -9   0  125.69   23.90
   7  -9   0  141.29   16.10
  -7  -9   0  120.79   19.30
   7  -9   0  137.29   18.40
  -7  -9   0  142.49   14.40
   7  -9   0  115.59   14.40
  -7  -9   0  148.69   14.80
  -7  -9   0  161.98   14.80
   7  -9   0  115.39   14.80
   7  -9   0  160.58   21.40
  -7  -9   0  118.59   15.80
   7  -9   0  147.19   20.90
  -7  -9   0  148.29   14.30
  -7  -9   0  102.99   20.40
  -7  -9   0  123.59   15.50
  -7   9   0  134.59   17.20
  -7   9   0  142.09   14.20
  -7   9   0  122.29   24.00
  -7   9   0  140.09   16.00
   7   9   0  148.89   16.00
  -7   9   0  137.59   17.70
   7   9   0  121.19   16.80
  -7   9   0  123.89   15.20
  -7   9   0  133.79   14.30
   7   9   0  124.69   13.40
   7   9   0  132.19   15.00
   7   9   0  147.89   14.00
   7   9   0  124.89   12.40
   7   9   0  126.49   14.00
   7   9   0  126.59   18.80
   7   9   0  146.59   22.00
  -7   9   0  132.89   14.50
  -8  -9   0   11.90    5.00
   8  -9   0   17.00    9.10
   8  -9   0    8.40    5.20
   8  -9   0    6.90    9.60
  -8  -9   0   10.30    3.60
  -8  -9   0   11.10    4.30
  -8  -9   0    3.40    3.60
  -8  -9   0   11.10   10.10
   8  -9   0    9.20    3.40
  -8  -9   0    3.40    6.20
  -8  -9   0    8.10    7.50
   8  -9   0    6.90    8.10
   8  -9   0    3.70    3.60
   8  -9   0    7.70    4.20
  -8  -9   0    9.50    4.70
  -8  -9   0    4.10    6.30
  -8   9   0    5.80   11.60
   8   9   0    5.20    7.50
  -8   9   0    5.20    3.40
   8   9   0   16.30    6.10
   8   9   0   12.40    3.90
   8   9   0    5.70    3.20
  -8   9   0    3.20    4.70
  -8   9   0    9.70    5.40
   8   9   0    1.10    7.10
  -8   9   0    6.10    4.40
  -8   9   0   15.80    7.70
   8   9   0    6.30    3.80
   8   9   0    4.10    2.50
  -8   9   0    6.10    3.50
  -9  -9   0  266.87   31.30
   9  -9   0  215.48   33.80
  -9  -9   0  227.58   28.40
  -9  -9   0  257.07   23.70
   9  -9   0  236.48   33.70
   9  -9   0  206.88   24.60
  -9  -9   0  242.98   23.40
   9  -9   0  204.58   30.90
   9  -9   0  214.58   22.50
   9  -9   0  215.48   27.70
  -9  -9   0  199.28   32.10
  -9  -9   0  254.77   24.00
   9   9   0  247.08   30.30
   9   9   0  264.77   23.30
  -9   9   0  241.48   23.30
   9   9   0  250.67   27.40
  -9   9   0  218.18   21.70
  -9   9   0  248.38   24.70
  -9   9   0  236.98   25.80
  -9   9   0  175.98   38.30
  -9   9   0  223.28   26.90
   9   9   0  222.28   23.50
   9   9   0  246.88   35.40
   9   9   0  248.58   27.30
   9   9   0  208.88   23.10
   9   9   0  210.28   21.80
 -10  -9   0    8.60   10.70
 -10  -9   0    3.60    7.70
 -10  -9   0   24.80   10.00
 -10  -9   0    0.80    3.90
  10  -9   0  -10.90    9.40
 -10  -9   0   -3.30    5.00
  10  -9   0   -5.10    9.80
  10  -9   0   -0.40    4.70
 -10  -9   0   -0.50    3.90
  10  -9   0    2.70    3.50
  10  -9   0   -4.60   10.10
 -10  -9   0    6.50    5.40
  10  -9   0   -7.50    4.80
 -10  -9   0   -3.10    3.30
  10  -9   0    2.10    4.50
  10   9   0   -1.00    4.50
  10   9   0    3.00    4.80
 -10   9   0    2.30    6.10
 -10   9   0    4.40    2.30
  10   9   0   -5.20    8.40
 -10   9   0    3.80    4.40
 -10   9   0   -6.10   14.40
 -10   9   0    0.80    5.10
 -10   9   0    6.90   10.40
  10   9   0    6.50    9.30
 -10   9   0   -0.20    4.20
 -10   9   0    0.20    5.70
  10   9   0   -1.60    3.10
  10   9   0    1.60    3.90
  10   9   0    2.30    2.50
  11  -9   0  578.74   61.59
  11  -9   0  526.45   50.29
 -11  -9   0  561.64   52.99
 -11  -9   0  523.25   55.19
  11  -9   0  464.15   52.89
  11  -9   0  512.95   51.99
 -11  -9   0  600.64   51.89
  11   9   0  571.94   50.69
  11   9   0  598.54   49.00
 -11   9   0  582.24   52.49
  11   9   0  542.25   52.29
  11   9   0  453.55   48.90
  11   9   0  637.34   51.29
 -11   9   0  414.76   65.69
  11   9   0  558.64   51.49
  11   9   0  533.05   59.69
 -11   9   0  511.85   54.99
 -11   9   0  612.74   53.89
 -11   9   0  527.35   48.70
   0 -10   0  988.30   91.69
   0 -10   0 1002.10   92.29
   0 -10   0 1006.60   92.09
   0 -10   0 1006.50   92.49
   0 -10   0 1203.88   93.59
   0 -10   0 1074.09   92.69
   0 -10   0 1193.68   97.29
   0 -10   0 1114.29   94.89
   0 -10   0 1101.59   92.89
   0  10   0 1086.99   92.99
   0  10   0 1113.59   94.89
   0  10   0  951.00   92.29
   0  10   0 1005.40   92.09
   0  10   0 1105.49   92.39
   0  10   0  958.10   91.99
   0  10   0  983.80   92.59
   0  10   0 1060.89   96.29
   1 -10   0  289.67   26.20
  -1 -10   0  294.97   26.10
  -1 -10   0  284.77   25.30
   1 -10   0  314.47   30.90
   1 -10   0  258.57   25.60
  -1 -10   0  274.17   25.80
  -1 -10   0  264.37   25.60
   1 -10   0  271.57   25.30
   1 -10   0  310.27   26.90
   1 -10   0  276.57   25.50
  -1 -10   0  343.67   30.30
  -1 -10   0  294.07   25.70
   1 -10   0  278.27   25.90
   1 -10   0  296.27   28.10
  -1  10   0  296.37   27.40
  -1  10   0  273.47   25.20
  -1  10   0  285.07   25.20
   1  10   0  284.77   25.20
  -1  10   0  273.37   25.40
   1  10   0  256.27   25.60
   1  10   0  301.07   25.60
   1  10   0  278.37   28.90
   1  10   0  275.37   25.40
   1  10   0  251.07   25.50
   1  10   0  296.57   28.40
  -1  10   0  291.27   30.30
  -1  10   0  254.67   25.70
   1  10   0  289.67   26.20
   1  10   0  285.87   24.70
  -1  10   0  266.57   25.40
   2 -10   0 1794.82  157.28
  -2 -10   0 1689.63  155.48
   2 -10   0 1680.03  155.78
   2 -10   0 1898.21  156.88
   2 -10   0 1811.52  155.08
   2 -10   0 1735.73  155.58
   2 -10   0 1767.02  155.38
  -2 -10   0 1922.31  156.08
  -2 -10   0 1804.82  155.28
  -2 -10   0 1610.04  154.78
   2 -10   0 1908.41  160.78
  -2 -10   0 1889.01  158.18
  -2 -10   0 2026.80  159.98
  -2 -10   0 1787.72  155.48
   2 -10   0 1634.94  154.88
  -2 -10   0 1775.02  155.58
  -2  10   0 1661.33  157.08
  -2  10   0 1669.13  155.28
   2  10   0 1753.52  155.08
   2  10   0 1593.34  155.28
   2  10   0 1912.61  156.28
  -2  10   0 1825.92  154.88
   2  10   0 1841.82  155.48
   2  10   0 1712.43  155.38
  -2  10   0 1789.72  155.08
  -2  10   0 1763.42  155.78
  -2  10   0 1766.82  160.78
   2  10   0 1897.01  158.58
   2  10   0 1814.92  158.58
  -2  10   0 1918.21  155.38
   2  10   0 1556.34  155.38
   2  10   0 1746.23  154.98
  -3 -10   0 1730.33  155.48
  -3 -10   0 1825.92  156.08
   3 -10   0 1839.72  157.78
   3 -10   0 1933.61  161.08
   3 -10   0 1591.04  154.98
  -3 -10   0 1850.01  155.58
  -3 -10   0 1803.92  155.18
   3 -10   0 1712.03  155.48
   3 -10   0 1962.70  157.48
   3 -10   0 1664.83  155.38
  -3 -10   0 1888.21  158.48
  -3 -10   0 1846.32  159.58
   3 -10   0 1727.73  154.98
  -3 -10   0 1773.32  155.28
  -3 -10   0 1751.72  155.58
  -3  10   0 1813.32  155.08
   3  10   0 1840.22  158.88
  -3  10   0 1758.82  161.68
   3  10   0 1744.13  158.28
   3  10   0 1713.13  154.98
   3  10   0 1536.35  155.08
  -3  10   0 1906.21  155.38
  -3  10   0 1832.32  155.08
  -3  10   0 1746.53  157.18
   3  10   0 1836.82  154.68
   3  10   0 1901.41  156.48
  -3  10   0 1705.63  155.88
   3  10   0 1849.71  155.68
  -3  10   0 1726.83  155.38
   3  10   0 1740.63  155.38
  -3  10   0 1525.45  156.48
   4 -10   0   12.30    2.90
  -4 -10   0   10.80    5.70
   4 -10   0    6.80    3.20
   4 -10   0   14.20    5.70
   4 -10   0   13.10    4.50
   4 -10   0   10.00    8.10
   4 -10   0   16.30    3.60
  -4 -10   0    7.90    2.50
   4 -10   0   16.70    3.50
   4 -10   0   14.10    3.80
  -4 -10   0   16.30    3.40
   4 -10   0    9.70    2.30
  -4 -10   0    1.00    2.60
  -4 -10   0    5.90    2.00
  -4 -10   0    7.90    2.50
  -4 -10   0    3.20    2.30
  -4 -10   0   11.80    5.10
  -4 -10   0    7.20    2.20
  -4 -10   0    7.20    5.30
   4  10   0    9.20    3.80
  -4  10   0    5.50    2.60
   4  10   0   12.50    2.20
   4  10   0   15.70    3.30
  -4  10   0    4.20    2.50
  -4  10   0   19.80    5.60
  -4  10   0    6.30    2.30
   4  10   0   11.10    7.90
  -4  10   0   16.20    9.50
  -4  10   0    6.70    2.20
   4  10   0    7.60    2.10
   4  10   0    9.30    3.10
  -4  10   0    8.70    3.90
  -4  10   0    4.90    1.90
   4  10   0    9.20    2.10
  -4  10   0    3.90    2.60
   4  10   0    7.50    4.40
  -5 -10   0 1074.29  102.19
  -5 -10   0 1138.49  101.09
   5 -10   0 1213.58  104.99
  -5 -10   0 1105.69  105.09
   5 -10   0 1306.57  105.09
  -5 -10   0 1286.77  102.49
   5 -10   0 1189.78  107.59
   5 -10   0 1309.27  104.19
  -5 -10   0  961.90  100.79
   5 -10   0 1062.79  101.39
  -5 -10   0 1180.78  105.59
  -5 -10   0 1178.28  101.29
  -5 -10   0 1122.59  101.89
   5 -10   0 1135.09  100.89
   5 -10   0  985.80  101.39
  -5 -10   0 1247.08  101.69
   5 -10   0 1147.89  103.39
  -5  10   0 1183.78  101.79
   5  10   0 1039.20  100.89
  -5  10   0 1155.08  101.09
  -5  10   0 1228.88  101.49
   5  10   0 1062.99  100.99
  -5  10   0 1154.98  102.29
   5  10   0 1114.99  101.59
   5  10   0 1163.08  104.59
  -5  10   0 1215.28  101.19
   5  10   0 1215.28  103.79
  -5  10   0 1136.59  103.59
   5  10   0 1138.69  106.09
  -5  10   0 1127.99  109.69
  -5  10   0 1015.10  102.99
   5  10   0 1190.58  101.99
  -6 -10   0   17.60    8.00
   6 -10   0   19.70    7.10
  -6 -10   0   26.10    5.10
  -6 -10   0   17.70    5.50
  -6 -10   0   20.90    4.30
   6 -10   0   30.20   11.90
   6 -10   0   24.40    7.30
  -6 -10   0   16.50    5.10
   6 -10   0   16.70    4.40
   6 -10   0   12.80    4.10
   6 -10   0   19.60    8.10
  -6 -10   0   18.90    4.30
   6 -10   0   23.10    5.40
   6 -10   0   20.70    4.00
  -6 -10   0   16.00    7.50
  -6 -10   0   15.30    7.60
  -6  10   0   12.40    5.10
  -6  10   0   36.30    6.80
   6  10   0   18.40    4.70
  -6  10   0   19.90    4.70
   6  10   0   16.00    3.30
  -6  10   0   11.50    5.60
   6  10   0   13.00    5.90
  -6  10   0   12.40    4.10
   6  10   0   17.20    3.80
   6  10   0   24.00    6.70
   6  10   0   11.30    6.90
  -6  10   0   21.40    2.30
  -6  10   0   19.20    3.50
  -6  10   0   19.90    4.40
   6  10   0   21.80    3.30
   6  10   0   23.10    3.90
  -6  10   0   14.10   11.70
   6  10   0   16.10    4.30
  -6  10   0   19.90    5.60
  -7 -10   0 1507.45  125.39
   7 -10   0 1487.05  130.49
   7 -10   0 1613.14  128.79
   7 -10   0 1257.97  125.29
  -7 -10   0 1555.04  125.39
  -7 -10   0 1357.86  125.99
   7 -10   0 1589.54  131.79
   7 -10   0 1385.86  124.69
   7 -10   0 1433.56  126.59
  -7 -10   0 1182.48  125.99
   7 -10   0 1207.58  125.69
  -7 -10   0 1431.46  129.89
  -7 -10   0 1262.47  130.29
  -7 -10   0 1547.35  125.59
  -7 -10   0 1545.55  131.59
   7 -10   0 1539.05  133.19
  -7 -10   0 1481.55  125.29
  -7  10   0 1244.78  134.89
   7  10   0 1474.25  127.49
  -7  10   0 1501.25  126.79
  -7  10   0 1509.45  125.39
  -7  10   0 1317.97  127.69
   7  10   0 1238.58  123.69
   7  10   0 1551.04  126.69
  -7  10   0 1394.16  128.09
  -7  10   0 1470.15  125.89
   7  10   0 1474.25  129.69
   7  10   0 1275.87  124.39
  -7  10   0 1516.35  125.29
   7  10   0 1384.16  125.69
  -7  10   0 1364.56  124.99
   7  10   0 1377.06  131.59
   7  10   0 1313.87  124.99
  -8 -10   0   46.60   11.90
   8 -10   0   55.59    9.10
   8 -10   0   52.49   16.00
  -8 -10   0   39.30    8.20
   8 -10   0   54.39   13.00
  -8 -10   0   57.29    7.80
   8 -10   0   39.00    8.00
  -8 -10   0   58.39    8.00
   8 -10   0   56.09    7.40
  -8 -10   0   43.90   13.20
  -8 -10   0   43.20   12.20
  -8 -10   0   67.19   15.30
   8 -10   0   53.89    9.70
   8 -10   0   69.79   16.40
  -8 -10   0   51.69    7.90
   8  10   0   58.89    7.40
   8  10   0   42.90   11.80
  -8  10   0   40.40    9.40
  -8  10   0   67.09    8.30
  -8  10   0   61.39    9.40
  -8  10   0   35.50    9.10
  -8  10   0   31.00   10.00
   8  10   0   39.40    8.00
   8  10   0   74.89   17.40
  -8  10   0   60.69   10.10
  -8  10   0   36.60    7.00
   8  10   0   66.49   10.60
   8  10   0   59.09    8.00
  -8  10   0   43.20   16.80
  -8  10   0   32.00    6.40
   8  10   0   58.39    9.70
   9 -10   0  420.86   44.60
   9 -10   0  432.56   47.60
  -9 -10   0  304.47   41.80
   9 -10   0  315.87   37.20
   9 -10   0  383.06   37.30
  -9 -10   0  420.96   36.70
  -9 -10   0  407.26   36.70
  -9 -10   0  303.67   44.10
  -9 -10   0  397.36   41.60
   9 -10   0  402.36   46.50
   9 -10   0  360.16   38.90
   9 -10   0  388.36   35.80
  -9 -10   0  380.06   38.30
  -9 -10   0  453.95   45.40
  -9 -10   0  397.96   36.60
   9  10   0  418.56   60.99
   9  10   0  368.56   42.40
  -9  10   0  374.46   40.10
   9  10   0  423.26   37.00
  -9  10   0  460.45   38.10
   9  10   0  430.26   38.80
  -9  10   0  280.17   48.80
  -9  10   0  382.86   40.90
   9  10   0  379.56   39.30
  -9  10   0  386.16   36.60
   9  10   0  341.87   35.00
   9  10   0  353.96   36.20
  -9  10   0  423.16   36.60
  10 -10   0   68.69   12.00
 -10 -10   0   71.29   13.30
 -10 -10   0   91.59   11.60
 -10 -10   0  130.09   23.30
  10 -10   0   85.69   14.90
  10 -10   0   73.29   12.70
 -10 -10   0   81.49   15.50
 -10 -10   0   51.79   16.30
  10 -10   0   95.99   23.10
  10 -10   0   95.49   10.80
 -10 -10   0   85.09   11.80
  10 -10   0   79.79   19.80
 -10 -10   0   93.59   12.40
  10 -10   0   45.70   16.30
 -10 -10   0   71.59   19.80
  10  10   0   97.29   11.20
  10  10   0   93.49   30.20
 -10  10   0   89.99   28.40
  10  10   0   87.29   12.80
 -10  10   0   88.39   13.00
  10  10   0   85.49   11.60
 -10  10   0   88.29   15.70
 -10  10   0   91.39   14.40
  10  10   0   76.49   17.70
  10  10   0   85.49   11.90
  10  10   0   77.79    9.50
 -10  10   0   79.49    9.20
 -11 -10   0   32.50   15.70
  11 -10   0   22.20   15.30
  11 -10   0   17.00    7.70
  11 -10   0   13.30    6.80
 -11 -10   0   18.50    8.80
  11 -10   0   27.00    5.90
 -11 -10   0   29.50    8.70
 -11 -10   0   15.80   11.90
 -11 -10   0   23.90    8.10
 -11  10   0   18.10    7.50
  11  10   0   17.40    4.30
  11  10   0   31.20    7.20
 -11  10   0    4.90   15.60
 -11  10   0   27.30    8.60
 -11  10   0   17.10   10.10
 -11  10   0   25.40    9.80
  11  10   0   27.90   14.60
  11  10   0   27.10    6.50
 -11  10   0   18.90    4.00
  11  10   0   23.40    6.40
  11  10   0   23.50    7.50
   0 -11   0    4.00    3.50
   0 -11   0    6.10    1.80
   0 -11   0    4.00    1.70
   0 -11   0    2.40    1.20
   0 -11   0    2.50    2.10
   0 -11   0    3.50    2.10
   0 -11   0    5.20    5.10
   0  11   0    0.10    3.60
   0  11   0    2.80    3.00
   0  11   0    4.50    2.20
   0  11   0    5.60    1.50
   0  11   0    2.70    1.60
   0  11   0    5.30    1.50
   0  11   0    6.40    1.70
   0  11   0    1.50    1.40
  -1 -11   0  743.13   72.39
  -1 -11   0  867.11   72.49
  -1 -11   0  864.91   73.39
   1 -11   0  822.42   73.19
   1 -11   0  801.12   72.69
   1 -11   0  772.52   72.89
  -1 -11   0  819.22   73.09
  -1 -11   0  837.02   72.99
  -1 -11   0  910.51   75.79
   1 -11   0  835.72   75.49
  -1 -11   0  986.20   78.19
   1 -11   0  849.52   73.39
   1 -11   0  871.31   78.29
  -1  11   0  846.02   74.69
   1  11   0  814.42   72.59
   1  11   0  753.72   72.89
   1  11   0  842.92   72.79
  -1  11   0  780.72   73.09
   1  11   0  784.32   72.39
   1  11   0  845.22   76.69
  -1  11   0  746.73   72.59
  -1  11   0  842.92   72.69
   1  11   0  871.81   75.89
  -1  11   0  792.32   72.49
  -1  11   0  859.31   72.29
   1  11   0  771.22   72.79
   1  11   0  838.22   73.49
  -2 -11   0  215.78   21.30
  -2 -11   0  227.78   21.40
  -2 -11   0  257.77   21.30
   2 -11   0  220.98   21.50
  -2 -11   0  220.38   20.60
  -2 -11   0  229.78   21.50
  -2 -11   0  260.27   26.30
   2 -11   0  227.58   21.30
   2 -11   0  227.08   23.60
  -2 -11   0  247.48   24.40
  -2 -11   0  248.58   22.10
   2 -11   0  262.07   23.00
   2 -11   0  228.08   21.80
   2  11   0  225.68   20.90
  -2  11   0  216.98   23.00
   2  11   0  207.08   21.20
  -2  11   0  235.08   21.00
   2  11   0  227.08   20.80
  -2  11   0  225.18   21.70
   2  11   0  259.37   22.40
   2  11   0  204.98   21.20
  -2  11   0  233.38   20.60
  -2  11   0  217.08   21.10
  -2  11   0  216.88   23.10
  -2  11   0  230.68   27.60
   2  11   0  238.38   21.50
   2  11   0  220.98   24.60
   2  11   0  225.18   21.30
   3 -11   0  445.06   40.00
   3 -11   0  395.06   39.80
   3 -11   0  448.06   42.90
   3 -11   0  416.56   40.50
   3 -11   0  470.85   41.10
  -3 -11   0  440.86   40.60
   3 -11   0  517.35   47.10
  -3 -11   0  467.65   43.60
  -3 -11   0  474.05   40.60
  -3 -11   0  447.36   40.50
  -3 -11   0  508.95   45.60
  -3 -11   0  464.95   40.40
  -3 -11   0  429.46   39.60
   3 -11   0  418.86   40.30
   3  11   0  437.86   40.30
   3  11   0  399.06   40.10
   3  11   0  447.56   41.40
  -3  11   0  440.56   40.30
   3  11   0  441.06   39.60
   3  11   0  446.56   40.40
  -3  11   0  488.15   40.40
  -3  11   0  469.45   40.00
   3  11   0  445.16   43.60
  -3  11   0  472.75   40.10
   3  11   0  466.75   44.20
   3  11   0  441.56   39.90
  -3  11   0  454.25   42.40
  -3  11   0  410.46   41.70
  -3  11   0  423.56   46.90
   3  11   0  469.65   40.60
  -3  11   0  456.35   41.00
   4 -11   0  731.03   58.79
   4 -11   0  611.64   57.09
  -4 -11   0  643.84   56.09
  -4 -11   0  637.14   56.89
  -4 -11   0  616.14   56.29
  -4 -11   0  618.14   56.49
   4 -11   0  721.93   59.39
  -4 -11   0  697.53   60.09
  -4 -11   0  604.54   56.39
  -4 -11   0  650.13   56.69
  -4 -11   0  638.64   59.99
  -4 -11   0  646.64   57.39
   4 -11   0  629.04   59.39
   4 -11   0  552.34   56.29
  -4 -11   0  661.73   61.49
   4 -11   0  711.53   56.59
   4 -11   0  676.33   62.99
   4 -11   0  584.14   55.99
   4 -11   0  537.95   55.99
   4  11   0  597.64   56.39
   4  11   0  580.34   55.89
  -4  11   0  621.34   57.19
   4  11   0  639.54   60.69
   4  11   0  637.34   55.59
  -4  11   0  653.83   56.39
   4  11   0  657.33   57.79
  -4  11   0  634.54   56.59
   4  11   0  653.93   56.89
  -4  11   0  624.44   58.59
   4  11   0  570.94   56.09
  -4  11   0  622.24   56.09
  -4  11   0  649.24   68.19
  -4  11   0  559.24   57.99
  -4  11   0  646.14   56.19
  -5 -11   0   18.60    4.60
  -5 -11   0   16.70    4.70
  -5 -11   0   24.10    4.40
   5 -11   0   13.10    4.00
   5 -11   0   21.80    4.50
   5 -11   0   45.20   16.40
  -5 -11   0   29.00    8.60
   5 -11   0   20.90    3.80
  -5 -11   0   19.40    4.00
  -5 -11   0   24.80    4.30
  -5 -11   0   25.50    4.10
   5 -11   0   19.10    6.90
  -5 -11   0   31.90    8.90
   5 -11   0   21.10    4.30
   5 -11   0   21.30    6.60
   5  11   0   27.30    4.10
  -5  11   0   22.50    4.60
   5  11   0   27.80    8.90
  -5  11   0   18.50    3.60
  -5  11   0   11.80   11.00
  -5  11   0   22.90    4.10
  -5  11   0   31.20    5.90
  -5  11   0   22.40    5.50
  -5  11   0   18.40    6.00
   5  11   0   24.90    7.60
   5  11   0   20.60    5.40
   5  11   0   25.80    4.20
   5  11   0   21.30    3.50
  -5  11   0   23.60    5.80
  -6 -11   0  808.12   73.49
  -6 -11   0  856.91   78.69
  -6 -11   0  873.91   74.59
  -6 -11   0  891.11   73.19
  -6 -11   0  742.43   73.69
   6 -11   0  955.60   76.49
   6 -11   0  855.41   77.39
  -6 -11   0  747.23   77.29
   6 -11   0  836.42   79.99
   6 -11   0  803.72   72.29
  -6 -11   0  837.02   72.99
  -6 -11   0  863.31   77.79
   6 -11   0  765.62   72.99
   6 -11   0  898.01   77.49
   6 -11   0  705.83   72.99
  -6 -11   0  867.21   72.59
   6 -11   0  781.02   73.89
   6  11   0  871.31   73.79
  -6  11   0  797.92   82.99
   6  11   0  734.93   72.19
   6  11   0  733.73   72.39
   6  11   0  792.32   73.19
  -6  11   0  807.32   75.49
  -6  11   0  802.42   73.99
   6  11   0  902.71   74.99
  -6  11   0  724.03   74.89
  -6  11   0  787.62   72.49
   6  11   0  729.13   71.89
  -6  11   0  859.01   73.49
  -6  11   0  846.42   72.69
   6  11   0  794.02   76.49
  -6  11   0  822.92   71.09
  -6  11   0  862.41   72.89
   6  11   0  785.52   78.39
  -7 -11   0    9.90    3.40
   7 -11   0   13.00    3.30
   7 -11   0   12.50    8.40
  -7 -11   0   18.60   10.60
   7 -11   0    3.50    3.30
  -7 -11   0   10.60    7.10
  -7 -11   0    9.90    3.50
   7 -11   0    6.70    3.60
   7 -11   0   11.60    5.20
  -7 -11   0   11.90    4.70
  -7 -11   0   12.00    3.40
   7 -11   0    8.60    7.30
  -7 -11   0   13.60    3.90
   7 -11   0    9.50    7.10
  -7 -11   0    6.00    7.10
   7 -11   0   -2.00    8.00
  -7 -11   0   11.50    5.00
   7  11   0    8.20    4.70
  -7  11   0   16.60    4.50
  -7  11   0    8.10   12.20
  -7  11   0   10.40    5.10
  -7  11   0    3.40    6.00
  -7  11   0    9.70    6.40
  -7  11   0    7.40    3.90
   7  11   0   10.80    4.80
   7  11   0   21.10    3.90
   7  11   0   10.50    3.30
   7  11   0   11.90    2.50
   7  11   0   15.20    7.90
   7  11   0   10.40    4.60
  -7  11   0   10.60    4.60
  -7  11   0   15.40    4.20
   7  11   0   12.30    4.30
   7  11   0    6.00    7.90
  -7  11   0    7.30    4.70
  -8 -11   0  254.17   29.30
   8 -11   0  235.78   22.60
   8 -11   0  258.47   31.50
  -8 -11   0  226.88   29.30
   8 -11   0  263.17   31.50
   8 -11   0  234.98   32.60
   8 -11   0  215.28   23.70
  -8 -11   0  247.58   24.80
  -8 -11   0  251.27   23.50
   8 -11   0  264.57   27.30
  -8 -11   0  248.28   23.10
   8 -11   0  213.38   24.00
  -8 -11   0  190.58   29.60
  -8 -11   0  283.27   31.60
  -8 -11   0  239.78   23.20
  -8 -11   0  197.48   24.20
   8  11   0  218.78   23.00
   8  11   0  253.07   29.30
  -8  11   0  225.88   26.30
  -8  11   0  180.88   22.50
  -8  11   0  203.28   39.30
   8  11   0  212.78   22.20
  -8  11   0  235.58   23.20
  -8  11   0  234.68   27.00
  -8  11   0  261.07   25.50
  -8  11   0  260.37   24.40
   8  11   0  219.08   23.80
   8  11   0  253.17   32.00
  -9 -11   0  216.58   20.60
   9 -11   0  226.48   23.50
   9 -11   0  196.28   32.50
  -9 -11   0  123.69   27.70
  -9 -11   0  206.08   26.40
  -9 -11   0  254.27   50.39
   9 -11   0  216.48   40.00
   9 -11   0  172.48   21.30
   9 -11   0  195.08   20.00
  -9 -11   0  205.38   20.80
  -9 -11   0  206.78   20.90
  -9 -11   0  161.28   26.60
   9 -11   0  172.08   21.50
   9 -11   0  212.28   32.20
  -9 -11   0  180.58   22.20
  -9  11   0  206.08   20.70
   9  11   0  181.98   20.30
   9  11   0  211.08   22.00
  -9  11   0  204.88   24.40
   9  11   0  241.98   20.40
  -9  11   0  184.88   25.00
  -9  11   0  114.49   29.40
  -9  11   0  221.18   23.70
   9  11   0  202.78   22.80
   9  11   0  205.18   21.40
   9  11   0  189.78   27.30
   9  11   0  220.68   30.80
  -9  11   0  221.78   22.10
  -9  11   0  221.18   21.00
   9  11   0  188.68   19.40
  10 -11   0  164.18   20.70
 -10 -11   0  151.18   22.20
 -10 -11   0  143.39   18.30
 -10 -11   0   98.49   25.20
  10 -11   0  104.59   24.90
  10 -11   0  115.59   17.30
  10 -11   0  143.29   17.40
  10 -11   0  206.48   29.00
  10 -11   0  142.99   27.40
 -10 -11   0   98.89   22.60
 -10 -11   0  150.08   16.80
  10 -11   0  150.08   15.40
 -10 -11   0  169.68   32.30
 -10 -11   0  142.69   16.30
 -10 -11   0  143.69   15.70
 -10  11   0  139.09   20.10
 -10  11   0   79.99   28.30
 -10  11   0  150.28   19.10
  10  11   0  128.89   14.20
  10  11   0  154.28   17.60
  10  11   0  129.79   15.80
  10  11   0  146.89   24.20
  10  11   0  151.48   15.60
 -10  11   0  129.49   14.00
 -10  11   0  147.09   17.50
  10  11   0  135.49   16.40
  11 -11   0   82.29   14.80
  11 -11   0  119.99   13.80
 -11 -11   0   75.59   20.20
 -11 -11   0   71.59   23.50
 -11 -11   0  138.39   17.50
  11 -11   0   99.99   16.20
 -11 -11   0  130.89   14.20
  11 -11   0  116.29   25.10
 -11 -11   0  116.09   20.10
  11  11   0  130.29   14.90
  11  11   0  125.59   14.10
  11  11   0   96.69   20.00
 -11  11   0  148.39   18.30
  11  11   0  102.39   12.30
 -11  11   0  106.49   18.90
 -11  11   0  109.79   11.80
 -11  11   0  139.79   16.70
  11  11   0  118.49   16.30
  11  11   0  133.49   15.00
   0 -12   0 4180.68  376.46
   0 -12   0 4812.12  382.06
   0 -12   0 4422.86  376.76
   0 -12   0 4489.05  379.16
   0  12   0 4077.69  380.46
   0  12   0 4503.05  379.06
   0  12   0 3770.42  376.26
   0  12   0 4338.77  376.96
   1 -12   0   23.60    6.40
  -1 -12   0   18.70    3.70
  -1 -12   0   22.20    2.70
  -1 -12   0   18.90    2.90
  -1 -12   0   28.10    8.70
   1 -12   0   27.60    5.30
   1 -12   0   18.50    4.40
   1 -12   0   14.70    3.40
   1 -12   0   18.00    3.20
   1 -12   0   14.70    6.70
  -1 -12   0   27.40    7.00
   1 -12   0   20.00    3.00
  -1 -12   0   12.20    2.70
  -1 -12   0   15.40    3.20
   1 -12   0   16.00    3.60
  -1 -12   0   19.90    3.60
  -1 -12   0   21.10    3.10
   1  12   0   17.20    6.50
   1  12   0   24.20    3.40
   1  12   0   23.40    3.10
  -1  12   0   20.60    5.20
  -1  12   0   11.30    5.90
  -1  12   0   21.30    3.40
   1  12   0   17.80    2.80
   1  12   0   16.80    3.10
   1  12   0   17.90    3.10
   1  12   0   18.00    4.30
  -1  12   0   24.40    3.70
   1  12   0   26.80    7.30
  -1  12   0   16.20    2.80
  -1  12   0   22.70    2.80
  -1  12   0   16.20    4.20
  -1  12   0   14.60    3.20
   1  12   0   17.80    3.40
  -2 -12   0 2594.44  221.08
   2 -12   0 2404.96  220.48
  -2 -12   0 2683.13  223.98
  -2 -12   0 2473.25  221.08
   2 -12   0 2408.06  221.08
  -2 -12   0 2480.25  220.88
   2 -12   0 2415.36  220.78
   2 -12   0 2572.74  221.38
  -2 -12   0 2701.93  221.58
   2 -12   0 2909.31  222.78
   2 -12   0 2881.01  227.58
   2 -12   0 2571.24  223.08
  -2 -12   0 2392.16  220.18
   2  12   0 2524.55  220.48
   2  12   0 2611.44  221.78
  -2  12   0 2434.66  221.18
  -2  12   0 2587.04  222.88
   2  12   0 2253.27  220.78
  -2  12   0 2578.44  220.18
   2  12   0 2684.33  224.58
  -2  12   0 2393.76  220.68
  -2  12   0 2197.18  222.38
   2  12   0 2647.14  220.98
  -2  12   0 2727.03  220.88
  -2  12   0 2538.15  220.48
   2  12   0 2509.55  220.48
   2  12   0 2520.65  220.98
  -2  12   0 2366.26  226.48
   2  12   0 2248.48  220.88
   2  12   0 2639.14  224.88
   3 -12   0   99.99   18.50
  -3 -12   0   78.79   19.10
   3 -12   0   73.69    7.80
  -3 -12   0   79.19    8.50
   3 -12   0   80.19    8.90
   3 -12   0   90.59    9.50
  -3 -12   0   86.29   13.90
  -3 -12   0   73.69    7.70
   3 -12   0   75.19    8.60
   3 -12   0   95.39   11.00
  -3 -12   0   72.99    8.70
   3  12   0   77.19    8.00
   3  12   0   97.19   10.40
  -3  12   0   73.19   10.90
  -3  12   0   66.49    9.90
  -3  12   0   77.29    8.50
   3  12   0   85.19    9.00
  -3  12   0   77.79    8.10
   3  12   0   62.39    8.20
  -3  12   0   77.79    8.60
  -3  12   0   90.59   18.40
   3  12   0   89.69   13.10
   3  12   0   79.69    8.40
   3  12   0   75.19    7.90
  -3  12   0   78.99    8.20
   3  12   0   81.99    8.70
  -4 -12   0  436.76   44.70
  -4 -12   0  441.26   42.00
   4 -12   0  439.56   41.20
   4 -12   0  450.45   40.70
   4 -12   0  390.86   40.60
   4 -12   0  525.75   43.70
  -4 -12   0  454.45   41.30
  -4 -12   0  479.25   46.50
   4 -12   0  470.55   47.90
  -4 -12   0  501.95   44.90
  -4 -12   0  438.36   40.70
  -4 -12   0  456.45   41.10
   4 -12   0  514.95   41.40
   4 -12   0  499.15   44.00
  -4 -12   0  428.56   41.20
  -4 -12   0  447.66   41.50
   4 -12   0  458.15   44.30
  -4 -12   0  447.66   41.30
  -4  12   0  461.25   40.80
  -4  12   0  468.35   40.80
   4  12   0  445.16   41.40
  -4  12   0  460.35   41.20
   4  12   0  463.15   42.50
   4  12   0  419.16   40.60
   4  12   0  473.45   40.20
   4  12   0  389.26   40.70
  -4  12   0  487.85   41.20
  -4  12   0  404.86   41.60
  -4  12   0  466.65   49.80
   4  12   0  475.05   45.80
  -4  12   0  438.06   43.40
   4  12   0  424.76   41.00
   4  12   0  431.06   44.30
   5 -12   0    3.40    2.10
  -5 -12   0    5.70    3.70
  -5 -12   0    6.90    2.60
  -5 -12   0    3.00    2.30
  -5 -12   0    4.80    2.80
   5 -12   0   10.90    5.10
   5 -12   0    8.00    7.10
  -5 -12   0    3.40    2.00
  -5 -12   0    4.70    6.20
  -5 -12   0    6.40    2.60
   5 -12   0    5.60    2.90
   5 -12   0    9.00    4.90
  -5 -12   0    5.60    6.50
   5 -12   0   15.50    6.70
  -5 -12   0    2.80    2.80
  -5 -12   0    7.00    5.30
   5 -12   0    4.00    2.50
   5 -12   0    7.70    2.70
   5 -12   0    4.60    2.20
  -5  12   0   17.80   11.30
   5  12   0    4.60    2.00
  -5  12   0    4.80    2.90
  -5  12   0    7.90    2.60
  -5  12   0    4.80    3.80
   5  12   0    5.30    2.90
   5  12   0    5.60    6.00
   5  12   0    8.50    2.20
   5  12   0    3.00    2.00
  -5  12   0    7.80    4.00
   5  12   0    2.90    3.90
   5  12   0    4.70    3.70
   5  12   0    6.20    2.10
  -5  12   0    1.00    2.60
  -5  12   0    6.50    2.60
  -5  12   0    2.30    3.10
  -5  12   0    2.50    2.10
  -6 -12   0   52.69   13.40
  -6 -12   0   37.40    5.10
   6 -12   0   35.40    9.40
  -6 -12   0   28.40    5.20
   6 -12   0   19.70    5.10
  -6 -12   0   26.20    4.80
   6 -12   0   26.40    6.50
  -6 -12   0   37.10    7.40
  -6 -12   0   18.10    7.70
  -6 -12   0   35.00   10.40
  -6 -12   0   20.20    5.80
  -6 -12   0   27.20    4.90
   6 -12   0   42.50   11.70
   6 -12   0   38.50    9.20
   6 -12   0   30.10    5.70
   6 -12   0   38.70   13.20
   6 -12   0   29.30    4.80
  -6 -12   0   23.90    4.70
  -6  12   0   22.50    7.10
   6  12   0   26.40    7.00
   6  12   0   25.70    4.40
   6  12   0   30.90   10.00
   6  12   0   31.40    6.60
   6  12   0   30.50    4.60
   6  12   0   29.30    5.40
  -6  12   0   39.40    6.60
  -6  12   0   26.40    5.80
  -6  12   0   38.80   17.70
  -6  12   0   27.50    6.50
  -6  12   0   36.00    3.60
  -6  12   0   38.20    9.30
  -6  12   0   45.00    6.00
  -6  12   0   41.50    6.30
   6  12   0   34.40    9.50
   6  12   0   39.70    5.80
   6  12   0   21.20    4.90
  -6  12   0   27.10    4.80
  -7 -12   0    9.70    3.40
  -7 -12   0   15.90    3.90
  -7 -12   0   14.20    5.40
  -7 -12   0   15.90    9.80
   7 -12   0   11.70   10.30
  -7 -12   0   17.50    8.40
  -7 -12   0    8.30    3.40
  -7 -12   0    6.30    4.50
   7 -12   0    8.30    8.50
  -7 -12   0   14.80    4.30
   7 -12   0   10.60    4.60
  -7 -12   0   11.80    7.30
   7 -12   0   11.20    4.20
   7 -12   0   13.30    3.50
   7 -12   0   18.20    8.50
   7 -12   0    9.80    7.30
   7  12   0   17.20    6.00
   7  12   0   11.80    4.70
  -7  12   0   15.70    4.30
   7  12   0   18.40    3.70
   7  12   0    5.20    7.10
   7  12   0   12.70    2.80
  -7  12   0   11.60    6.40
  -7  12   0   12.80    4.00
   7  12   0    8.80    5.70
  -7  12   0    7.50    5.10
  -7  12   0    9.80    3.30
  -7  12   0    9.10    4.30
  -7  12   0    8.00   12.40
  -7  12   0   10.60    5.00
  -7  12   0   17.30    5.20
   7  12   0   16.50    4.10
   7  12   0   11.40    3.10
   8 -12   0  102.59   11.10
   8 -12   0  122.59   21.30
  -8 -12   0  121.49   21.50
  -8 -12   0   90.79   11.70
   8 -12   0   86.29   19.50
   8 -12   0   88.69   18.10
  -8 -12   0  116.19   11.90
  -8 -12   0  100.89   14.00
   8 -12   0   89.09   12.10
  -8 -12   0   97.19   11.10
   8 -12   0   86.59   12.30
  -8 -12   0   89.69   17.50
  -8 -12   0  102.29   21.00
  -8 -12   0   76.59   14.00
   8 -12   0   97.49   16.50
  -8  12   0  100.49   16.80
   8  12   0   97.29   18.60
   8  12   0  112.39   10.90
  -8  12   0   81.59   22.50
  -8  12   0   93.19   11.70
  -8  12   0  101.99   14.10
   8  12   0   96.39   21.00
   8  12   0   94.59   10.70
   8  12   0   84.89    9.30
   8  12   0   91.59   12.50
  -8  12   0   98.79   12.90
  -8  12   0   86.29   14.50
   8  12   0   76.49   11.10
   9 -12   0    4.20    4.10
   9 -12   0    3.70    3.10
   9 -12   0   -3.90   21.80
  -9 -12   0    0.30    3.40
  -9 -12   0    2.40    7.10
   9 -12   0   -0.70    3.80
  -9 -12   0   15.10    6.50
   9 -12   0   -5.60    9.30
   9 -12   0    2.10    8.30
  -9 -12   0    7.20    6.50
  -9 -12   0    6.10    3.60
  -9 -12   0    4.10    4.20
  -9 -12   0    6.60    9.30
  -9 -12   0   13.50    9.30
   9 -12   0    5.20    5.70
  -9 -12   0   10.90   17.60
  -9  12   0    2.90    6.30
  -9  12   0    2.60    6.00
  -9  12   0   -0.70    3.80
   9  12   0    8.70    3.80
  -9  12   0    0.40    5.10
   9  12   0    4.00    3.10
   9  12   0    4.30    3.50
   9  12   0    4.00    8.50
  -9  12   0    6.30   15.00
  -9  12   0    3.20    6.20
   9  12   0   -1.60    8.80
  -9  12   0    4.20    4.10
   9  12   0    3.60    5.30
   9  12   0   11.50    5.80
  -9  12   0    7.10    4.60
  -9  12   0    2.60    3.40
  10 -12   0  351.16   36.10
 -10 -12   0  378.66   38.70
  10 -12   0  422.76   40.30
 -10 -12   0  420.56   36.40
 -10 -12   0  390.86   37.20
 -10 -12   0  385.66   42.40
  10 -12   0  326.87   37.90
  10 -12   0  357.06   37.90
 -10 -12   0  427.86   38.00
  10 -12   0  384.46   56.69
  10 -12   0  413.56   47.50
 -10  12   0  386.36   36.50
  10  12   0  371.46   44.40
  10  12   0  390.36   37.20
 -10  12   0  360.76   41.00
 -10  12   0  276.47   51.79
 -10  12   0  414.56   39.40
  10  12   0  321.27   35.30
 -10  12   0  432.56   38.30
  10  12   0  381.06   38.10
  10  12   0  422.66   36.20
  10  12   0  382.36   36.90
 -11 -12   0   -0.90   12.10
  11 -12   0   -4.00   10.50
  11 -12   0   -3.50    4.90
  11 -12   0    1.40    4.90
 -11 -12   0   -1.80    3.50
 -11 -12   0    8.70    9.60
 -11 -12   0   -1.90    7.00
  11 -12   0    1.10    3.80
 -11 -12   0    9.50    6.90
  11  12   0   -0.20    5.30
  11  12   0    2.80    4.10
 -11  12   0   -4.40    6.00
 -11  12   0    5.40    6.90
 -11  12   0    6.20    6.40
  11  12   0    6.00    5.50
  11  12   0   -4.30    9.60
 -11  12   0    6.50    5.80
  11  12   0    1.10    2.80
 -11  12   0   -1.70    2.50
 -11  12   0    6.00   18.70
  11  12   0   -1.00    4.50
   0 -13   0    7.20    6.20
   0 -13   0    7.90    5.00
   0 -13   0   13.90    4.00
   0 -13   0    5.00    2.10
   0 -13   0   13.30    2.40
   0  13   0    9.90    2.90
   0  13   0    6.60    1.90
   0  13   0    7.10    5.90
   1 -13   0 1334.87  123.29
  -1 -13   0 1364.66  122.89
   1 -13   0 1430.56  126.09
  -1 -13   0 1498.15  126.29
   1 -13   0 1323.97  122.79
  -1 -13   0 1595.84  122.29
   1 -13   0 1596.94  124.79
   1 -13   0 1508.45  123.69
   1 -13   0 1297.87  122.49
  -1 -13   0 1399.56  122.59
  -1 -13   0 1482.45  123.59
  -1 -13   0 1341.97  123.29
  -1 -13   0 1349.86  123.09
  -1 -13   0 1579.24  128.99
   1 -13   0 1311.37  123.09
   1 -13   0 1637.54  129.99
  -1 -13   0 1307.27  122.49
  -1  13   0 1458.25  122.39
  -1  13   0 1289.17  123.19
  -1  13   0 1372.56  122.59
   1  13   0 1239.98  122.79
   1  13   0 1478.25  123.89
  -1  13   0 1288.17  122.69
   1  13   0 1340.47  122.49
   1  13   0 1454.85  122.79
  -1  13   0 1411.66  125.09
   1  13   0 1216.08  122.49
   1  13   0 1391.56  127.39
  -1  13   0 1458.95  122.89
   1  13   0 1473.55  122.99
  -1  13   0 1340.07  128.49
   1  13   0 1274.27  122.99
   1  13   0 1481.35  126.59
  -2 -13   0  778.52   61.69
   2 -13   0  765.72   63.29
  -2 -13   0  682.23   62.39
  -2 -13   0  656.43   61.49
   2 -13   0  702.03   62.69
  -2 -13   0  726.23   62.89
   2 -13   0  773.42   64.09
   2 -13   0  602.94   61.89
  -2 -13   0  719.83   62.39
   2 -13   0  807.22   63.69
  -2 -13   0  725.03   65.49
  -2 -13   0  693.03   62.29
   2 -13   0  774.22   69.29
  -2 -13   0  768.32   68.09
   2 -13   0  650.03   62.39
   2  13   0  712.83   65.99
  -2  13   0  735.23   61.39
   2  13   0  612.14   62.09
   2  13   0  755.62   61.19
   2  13   0  612.44   62.19
  -2  13   0  621.04   67.99
   2  13   0  660.13   61.69
   2  13   0  712.13   63.19
   2  13   0  717.83   62.29
  -2  13   0  677.83   61.79
   2  13   0  664.63   61.69
   2  13   0  703.23   66.29
  -2  13   0  637.84   62.39
  -2  13   0  652.33   61.89
  -2  13   0  723.13   64.39
   2  13   0  647.74   62.09
  -2  13   0  715.83   62.09
   3 -13   0  144.29   15.10
   3 -13   0  161.78   16.80
  -3 -13   0  157.78   15.60
   3 -13   0  133.69   13.70
  -3 -13   0  139.89   14.80
  -3 -13   0  146.09   14.40
  -3 -13   0  153.18   18.20
  -3 -13   0  140.09   14.70
   3 -13   0  135.99   14.40
   3 -13   0  159.68   14.20
   3 -13   0  168.88   22.20
   3 -13   0  146.39   14.70
  -3 -13   0  151.38   14.40
  -3 -13   0  133.89   13.50
   3 -13   0  152.78   17.60
  -3 -13   0  155.88   20.10
  -3  13   0  148.39   14.10
  -3  13   0  151.48   14.40
   3  13   0  151.38   13.90
   3  13   0  115.89   14.10
   3  13   0  144.49   18.60
   3  13   0  170.48   14.90
  -3  13   0  160.78   14.50
  -3  13   0  152.18   16.90
  -3  13   0  152.08   22.10
  -3  13   0  143.19   13.90
  -3  13   0  133.89   16.70
   3  13   0  141.29   14.40
  -3  13   0  136.59   15.00
   3  13   0  162.18   16.00
   3  13   0  135.79   13.80
   3  13   0  165.98   18.70
   3  13   0  145.39   14.40
   4 -13   0 1144.39  102.69
   4 -13   0 1193.08  106.49
  -4 -13   0 1161.68  103.19
  -4 -13   0 1233.98  103.49
  -4 -13   0 1260.17  106.79
   4 -13   0 1359.66  105.89
  -4 -13   0 1150.98  106.79
  -4 -13   0 1159.28  104.09
   4 -13   0 1161.98  103.89
  -4 -13   0 1108.79  103.49
  -4 -13   0 1206.78  109.09
   4 -13   0 1087.09  103.09
  -4 -13   0 1200.08  103.39
   4 -13   0 1197.98  109.99
   4 -13   0 1321.27  106.19
   4  13   0 1071.99  102.59
  -4  13   0 1159.68  102.79
   4  13   0 1040.10  102.89
   4  13   0 1153.48  102.19
  -4  13   0 1174.08  103.19
   4  13   0 1154.38  103.19
   4  13   0 1068.89  106.49
   4  13   0 1213.68  108.09
  -4  13   0 1071.19  111.09
   4  13   0 1190.98  104.49
  -4  13   0 1231.38  103.19
  -4  13   0 1155.78  105.59
   4  13   0 1199.78  103.49
  -4  13   0 1216.48  102.79
  -4  13   0 1076.39  103.69
  -4  13   0 1061.09  104.89
  -5 -13   0   22.90    4.10
   5 -13   0   30.80    7.80
   5 -13   0   35.10    8.30
  -5 -13   0   22.50    5.50
  -5 -13   0   29.70    4.80
   5 -13   0   21.50    4.30
   5 -13   0   31.90   12.80
   5 -13   0   23.20    4.90
  -5 -13   0   22.20    4.50
   5 -13   0   28.90    4.90
  -5 -13   0   24.00    5.00
  -5 -13   0   21.70    6.40
  -5 -13   0   10.60   12.40
  -5 -13   0   15.40    6.70
  -5 -13   0   24.10    8.30
   5 -13   0   25.50    5.60
   5 -13   0   14.10    3.40
  -5 -13   0   23.60    4.80
   5 -13   0   44.30   13.30
   5  13   0   26.30    5.50
  -5  13   0   17.70    5.00
   5  13   0   22.00    4.10
   5  13   0   28.20    9.10
  -5  13   0   24.30    4.40
   5  13   0   22.90    3.60
  -5  13   0   29.90   11.30
   5  13   0   21.50    5.00
  -5  13   0   25.70    6.50
  -5  13   0   26.20    4.70
   5  13   0   26.60    4.40
  -5  13   0   22.90    4.90
   5  13   0   27.60    8.50
  -5  13   0   20.00    5.90
   5  13   0   29.40    5.30
  -5  13   0   26.40    7.40
  -6 -13   0 1465.35  130.09
  -6 -13   0 1380.46  123.79
  -6 -13   0 1452.35  122.59
   6 -13   0 1262.47  123.19
  -6 -13   0 1447.56  128.29
  -6 -13   0 1276.17  124.09
  -6 -13   0 1459.45  123.19
  -6 -13   0 1304.47  127.69
   6 -13   0 1423.26  130.89
   6 -13   0 1343.17  124.19
   6 -13   0 1436.46  127.79
  -6 -13   0 1535.15  123.69
   6 -13   0 1335.87  122.59
  -6 -13   0 1529.95  123.49
  -6  13   0 1310.37  125.69
  -6  13   0 1518.95  123.29
   6  13   0 1475.75  124.09
   6  13   0 1402.26  127.19
  -6  13   0 1498.45  124.99
   6  13   0 1252.67  122.59
  -6  13   0 1438.46  124.39
   6  13   0 1398.86  129.39
  -6  13   0 1332.67  122.79
  -6  13   0 1465.45  122.89
  -6  13   0 1301.17  125.69
  -6  13   0 1316.97  133.69
   6  13   0 1358.36  124.99
   6  13   0 1398.46  122.09
   6  13   0 1369.46  123.49
   6  13   0 1287.47  122.59
  -7 -13   0   13.20    5.00
   7 -13   0   11.20    7.20
  -7 -13   0   18.90   10.00
   7 -13   0    8.20    3.90
  -7 -13   0    7.30    5.50
  -7 -13   0    5.80    8.90
   7 -13   0    9.80    6.60
  -7 -13   0    9.20    3.70
   7 -13   0   11.10   10.00
  -7 -13   0   13.70    8.30
   7 -13   0    8.50    3.70
   7 -13   0   11.30    3.60
   7 -13   0   15.60    9.90
  -7 -13   0   10.20    3.10
  -7 -13   0   12.00    4.40
   7  13   0    5.10    5.50
  -7  13   0   11.60    4.80
  -7  13   0   10.30    5.70
   7  13   0   11.60    9.10
   7  13   0   14.50    3.50
   7  13   0   10.20    3.40
  -7  13   0    6.80    5.60
  -7  13   0    7.50    5.00
  -7  13   0   10.00    3.80
  -7  13   0    9.60    4.20
  -7  13   0    5.60    4.50
   7  13   0   15.40    3.40
  -7  13   0   10.60    1.60
  -7  13   0   -0.90   12.30
  -7  13   0    8.10    3.70
   7  13   0    9.20    2.70
   7  13   0    2.80    4.60
   7  13   0    8.70    4.00
   8 -13   0  542.35   58.59
   8 -13   0  707.03   66.09
  -8 -13   0  708.93   57.79
  -8 -13   0  675.73   59.89
  -8 -13   0  556.84   64.49
   8 -13   0  557.84   58.59
   8 -13   0  766.52   67.49
   8 -13   0  695.53   68.29
   8 -13   0  639.14   57.79
  -8 -13   0  695.63   58.69
  -8 -13   0  742.93   67.59
  -8 -13   0  660.63   64.19
   8  13   0  667.53   67.39
   8  13   0  648.84   63.89
   8  13   0  590.64   57.49
  -8  13   0  735.43   59.49
   8  13   0  599.14   57.99
  -8  13   0  623.84   61.99
   8  13   0  576.24   56.59
  -8  13   0  589.54   61.49
  -8  13   0  577.74   72.19
  -8  13   0  609.14   58.19
  -8  13   0  682.83   60.39
   8  13   0  626.04   59.09
  -9 -13   0   47.40   15.10
  -9 -13   0   43.20   13.00
  -9 -13   0   90.29   10.40
   9 -13   0   48.60   10.10
   9 -13   0   61.29    8.70
  -9 -13   0   49.40   14.80
  -9 -13   0   63.39    8.30
   9 -13   0   40.70    8.80
  -9 -13   0   77.19   15.60
  -9 -13   0   74.19   10.40
  -9 -13   0   70.59   11.80
   9 -13   0   59.69   16.10
   9 -13   0   71.19   18.10
   9 -13   0   43.60   16.70
  -9 -13   0   59.69    9.20
   9 -13   0   55.69    9.80
  -9  13   0   56.99    9.80
   9  13   0   60.29    8.20
   9  13   0   53.09   13.20
   9  13   0   58.99   10.60
  -9  13   0   64.39   11.20
  -9  13   0   66.79   14.50
  -9  13   0   26.20   18.50
   9  13   0   45.70    9.10
  -9  13   0   67.49   13.80
   9  13   0   69.39    8.50
  -9  13   0   84.19   11.20
   9  13   0   57.39    8.80
  -9  13   0   80.09   10.20
   9  13   0   55.29    8.20
   9  13   0   37.30   10.70
  -9  13   0   66.69    9.50
   9  13   0   29.50   14.30
 -10 -13   0   90.39   32.50
 -10 -13   0  113.59   14.60
  10 -13   0  111.99   15.60
  10 -13   0  140.89   19.00
 -10 -13   0  126.69   17.30
  10 -13   0  103.49   15.20
 -10 -13   0   67.29   19.60
 -10 -13   0  116.89   20.90
  10 -13   0  110.79   14.50
 -10 -13   0  126.09   13.20
  10 -13   0  134.49   25.80
  10  13   0  120.49   15.90
  10  13   0   96.49   19.90
 -10  13   0  117.99   12.60
  10  13   0  123.79   15.30
 -10  13   0  132.69   15.70
 -10  13   0   66.49   27.10
  10  13   0  118.59   13.10
 -10  13   0  113.39   18.90
  10  13   0  123.99   14.30
  10  13   0  107.99   12.90
 -10  13   0  100.99   15.90
  11 -13   0   55.79    8.80
 -11 -13   0   44.10    9.80
 -11 -13   0   44.80   17.60
  11 -13   0   47.60   16.40
  11 -13   0   71.39   20.00
  11 -13   0   49.60   10.30
 -11 -13   0   57.89   14.20
 -11 -13   0   52.89    8.20
 -11 -13   0   37.50   15.10
 -11  13   0   59.59   13.90
  11  13   0   45.30    7.40
  11  13   0   54.69    9.60
  11  13   0   39.30   14.20
 -11  13   0   12.00   17.40
  11  13   0   57.39    9.50
 -11  13   0   48.00   10.90
 -11  13   0   52.79    7.20
  11  13   0   44.40    9.90
 -11  13   0   57.99   10.70
   0 -14   0  848.52   74.09
   0 -14   0  778.72   70.29
   0 -14   0  834.12   70.89
   0 -14   0  698.53   69.29
   0 -14   0  790.02   70.59
   0 -14   0  783.12   69.99
   0 -14   0  889.21   77.29
   0 -14   0  863.61   71.19
   0  14   0  745.33   70.29
   0  14   0  782.92   70.69
   0  14   0  884.51   70.49
   0  14   0  796.52   69.99
   0  14   0  793.42   71.29
   0  14   0  675.53   69.69
   0  14   0  883.91   74.09
   0  14   0  741.63   75.29
  -1 -14   0    5.30    1.80
  -1 -14   0    2.20    5.20
   1 -14   0    6.70    4.20
   1 -14   0   13.50    3.80
   1 -14   0    4.20    2.60
  -1 -14   0    4.90    3.50
  -1 -14   0    8.10    2.30
   1 -14   0    2.70    2.10
  -1 -14   0    4.60    2.20
   1 -14   0   31.20   13.90
   1 -14   0    8.00    3.40
  -1 -14   0    7.80    2.10
   1 -14   0    4.10    2.10
  -1 -14   0    0.00    4.40
   1 -14   0    4.80    1.80
  -1 -14   0   12.20    2.90
   1  14   0    4.60    2.00
  -1  14   0    1.20    4.70
   1  14   0    5.50    2.00
   1  14   0    3.00    4.50
  -1  14   0    5.10    3.20
  -1  14   0    5.60    2.30
   1  14   0    8.40    2.40
   1  14   0    1.60    2.90
   1  14   0    7.60    5.10
   1  14   0    4.90    1.70
   1  14   0    7.70    2.10
  -1  14   0    3.90    1.70
   1  14   0    4.50    2.10
  -1  14   0    7.80    2.20
  -1  14   0    6.00    2.00
  -1  14   0    8.10    3.80
  -1  14   0    4.50    1.90
   2 -14   0 1012.30   84.49
   2 -14   0  802.92   76.09
  -2 -14   0  844.92   81.59
   2 -14   0  850.61   80.09
  -2 -14   0  895.41   77.09
   2 -14   0  803.12   75.79
   2 -14   0  860.01   77.09
  -2 -14   0  750.62   75.49
   2 -14   0  823.12   76.49
  -2 -14   0  837.22   76.59
  -2 -14   0  949.80   82.69
   2 -14   0  902.01   76.99
  -2 -14   0  865.41   76.39
  -2 -14   0  924.21   75.69
   2 -14   0  989.60   78.49
  -2 -14   0  886.11   76.59
  -2  14   0  854.91   75.89
   2  14   0  778.62   76.19
   2  14   0  919.01   80.69
  -2  14   0  869.51   78.69
   2  14   0  912.81   76.39
   2  14   0  866.91   76.39
  -2  14   0  831.02   76.09
   2  14   0  858.41   75.79
  -2  14   0  901.91   75.49
   2  14   0  838.02   75.79
   2  14   0  858.71   75.09
   2  14   0  716.33   76.19
  -2  14   0  801.52   82.79
  -2  14   0  923.11   76.29
   2  14   0  875.21   77.39
   2  14   0  870.41   80.79
  -2  14   0  812.02   76.69
  -3 -14   0  200.78   20.70
  -3 -14   0  189.08   19.50
  -3 -14   0  222.28   26.50
  -3 -14   0  208.68   21.40
   3 -14   0  214.28   20.00
  -3 -14   0  219.78   20.80
   3 -14   0  208.88   23.50
  -3 -14   0  222.98   20.50
   3 -14   0  206.78   21.10
   3 -14   0  232.88   28.20
  -3 -14   0  226.98   20.80
  -3 -14   0  214.98   24.40
   3 -14   0  189.98   20.40
   3 -14   0  200.88   20.70
   3 -14   0  250.67   23.20
  -3  14   0  226.58   20.50
   3  14   0  240.28   20.90
   3  14   0  221.88   27.00
  -3  14   0  220.58   19.90
  -3  14   0  191.78   22.80
  -3  14   0  210.18   20.30
  -3  14   0  217.48   21.10
   3  14   0  214.28   19.90
   3  14   0  225.48   21.90
   3  14   0  223.58   25.30
   3  14   0  231.18   20.70
  -3  14   0  222.88   20.20
   3  14   0  221.28   20.00
  -3  14   0  231.58   23.30
   3  14   0  190.78   20.30
  -4 -14   0   24.00    8.20
   4 -14   0   24.30    7.60
  -4 -14   0   16.50    4.90
  -4 -14   0   24.20    5.70
  -4 -14   0   17.70    4.00
   4 -14   0    9.80    3.40
   4 -14   0   26.20    6.70
   4 -14   0   18.00    6.30
   4 -14   0   13.10    2.80
   4 -14   0   16.00    3.10
   4 -14   0    2.30    8.00
  -4 -14   0   16.30    6.50
  -4 -14   0   20.60    4.10
  -4 -14   0   37.90   11.60
   4 -14   0   15.20    4.40
   4 -14   0    7.90    2.50
  -4 -14   0   29.40    5.30
   4  14   0   14.40    3.30
  -4  14   0   17.60    3.60
  -4  14   0   35.60    9.50
   4  14   0    8.50    4.60
  -4  14   0   17.50    3.80
  -4  14   0   18.50    3.40
   4  14   0    6.70    6.00
   4  14   0   15.30    3.10
  -4  14   0    7.10    7.30
  -4  14   0   16.50    3.80
   4  14   0   14.70    2.90
  -4  14   0   17.90    4.80
   4  14   0   14.50    3.80
   4  14   0   15.90    7.00
   4  14   0   12.60    3.60
   5 -14   0 1202.48   97.69
   5 -14   0 1042.20   93.19
   5 -14   0  981.80   93.69
  -5 -14   0  951.80   93.39
   5 -14   0 1030.80  101.69
  -5 -14   0 1091.49   93.89
   5 -14   0 1226.28   96.79
  -5 -14   0 1172.48   98.49
  -5 -14   0 1020.10   94.09
  -5 -14   0  974.90   94.49
   5 -14   0 1054.39   97.69
  -5 -14   0 1104.89   93.99
  -5 -14   0 1009.80   97.89
  -5 -14   0 1083.59   93.69
   5 -14   0  879.81   92.99
   5 -14   0 1099.09   94.79
  -5 -14   0 1061.89  100.19
   5  14   0 1091.99   99.49
  -5  14   0 1037.50  103.69
  -5  14   0 1105.29   93.69
   5  14   0 1104.79   94.29
  -5  14   0 1084.89   93.79
   5  14   0  930.81   93.19
   5  14   0 1118.59   92.59
  -5  14   0 1045.30   93.29
  -5  14   0 1018.60   94.49
   5  14   0 1058.69   95.39
   5  14   0  983.80   92.99
   5  14   0 1067.09   93.79
  -5  14   0 1072.49   96.49
  -5  14   0 1130.59   93.39
   5  14   0 1074.99   97.89
  -5  14   0  931.21   95.59
  -6 -14   0   55.49    9.00
   6 -14   0   65.29   12.20
   6 -14   0   74.99   13.40
  -6 -14   0   57.69    8.10
  -6 -14   0   60.99   14.20
  -6 -14   0   40.50    6.80
   6 -14   0   74.39   14.70
  -6 -14   0   69.99   17.20
   6 -14   0   63.09   15.70
  -6 -14   0   51.99    6.80
  -6 -14   0   54.89    7.60
  -6 -14   0   36.20    7.50
   6 -14   0   64.39    8.90
   6 -14   0   66.79    7.40
   6 -14   0   54.39    7.40
  -6 -14   0   52.59   12.10
   6 -14   0   74.49   10.70
  -6 -14   0   60.29    8.20
  -6  14   0   45.20    9.50
   6  14   0   78.09    9.80
  -6  14   0   51.79    9.00
  -6  14   0   94.19   23.30
  -6  14   0   53.69    7.40
   6  14   0   57.99    7.30
   6  14   0   78.89   12.50
   6  14   0   34.60    9.60
  -6  14   0   58.29    8.00
  -6  14   0   67.39   10.00
  -6  14   0   52.29   10.30
  -6  14   0   38.40    6.60
   6  14   0   49.90    7.00
   6  14   0   58.39    6.40
   6  14   0   62.29   13.60
   6  14   0   57.79    8.40
  -7 -14   0  465.85   40.90
   7 -14   0  505.25   48.80
   7 -14   0  459.55   41.20
  -7 -14   0  470.65   41.90
   7 -14   0  449.56   50.59
  -7 -14   0  414.56   47.60
  -7 -14   0  411.36   43.00
  -7 -14   0  518.65   50.69
  -7 -14   0  414.66   47.10
   7 -14   0  427.36   42.10
  -7 -14   0  478.45   42.30
  -7 -14   0  422.56   42.60
   7 -14   0  370.66   41.50
   7 -14   0  527.85   48.40
   7  14   0  489.95   40.60
  -7  14   0  477.45   43.50
  -7  14   0  425.36   39.40
   7  14   0  435.36   42.30
  -7  14   0  454.65   41.40
  -7  14   0  428.36   41.40
  -7  14   0  524.55   42.50
   7  14   0  410.76   40.60
  -7  14   0  478.05   45.50
  -7  14   0  489.05   42.00
  -7  14   0  414.06   44.60
   7  14   0  463.65   49.70
   7  14   0  504.05   43.10
   7  14   0  414.46   41.00
  -7  14   0  420.46   54.69
   7  14   0  410.36   41.20
   8 -14   0   75.09   11.10
  -8 -14   0   90.99   20.10
   8 -14   0   91.19   10.70
  -8 -14   0   80.29   16.90
  -8 -14   0   53.99   10.90
  -8 -14   0  150.38   25.20
   8 -14   0   66.39   11.50
   8 -14   0   95.09   16.90
  -8 -14   0  102.29   13.80
   8 -14   0   89.19   19.00
   8 -14   0  101.79   23.20
  -8 -14   0   99.69   11.60
  -8 -14   0  100.69   10.20
   8 -14   0   89.19   19.00
   8  14   0   90.29   10.90
  -8  14   0  109.79   14.20
   8  14   0   84.29   10.30
   8  14   0   76.69    9.20
  -8  14   0  113.19   12.90
   8  14   0   89.79   17.90
   8  14   0   91.79    9.80
   8  14   0   98.09   12.60
  -8  14   0   57.79   19.80
  -8  14   0   94.99   14.90
  -8  14   0   75.89   14.00
  -8  14   0   85.29   11.10
   8  14   0  121.49   23.60
   9 -14   0  328.87   38.60
   9 -14   0  268.47   29.50
  -9 -14   0  199.78   34.90
   9 -14   0  319.67   37.70
  -9 -14   0  235.08   34.20
  -9 -14   0  268.57   26.00
  -9 -14   0  277.27   33.70
  -9 -14   0  275.57   27.60
  -9 -14   0  302.07   28.20
  -9 -14   0  329.57   38.60
  -9 -14   0  276.97   29.00
   9 -14   0  267.97   26.50
   9 -14   0  294.97   39.80
  -9 -14   0  253.77   28.80
   9 -14   0  250.07   28.10
  -9  14   0  275.17   27.20
   9  14   0  274.37   28.20
   9  14   0  296.27   38.90
   9  14   0  289.47   31.70
   9  14   0  310.67   26.20
  -9  14   0  292.67   27.50
  -9  14   0  181.88   43.10
  -9  14   0  255.57   27.20
  -9  14   0  343.97   28.80
  -9  14   0  267.47   29.30
  -9  14   0  288.57   32.30
  -9  14   0  245.48   31.00
   9  14   0  240.68   26.10
   9  14   0  288.67   29.50
   9  14   0  241.98   26.70
  10 -14   0  110.79   23.80
 -10 -14   0   71.09   18.50
  10 -14   0  102.19   18.10
 -10 -14   0   81.09   14.10
  10 -14   0   73.59   12.60
 -10 -14   0  111.49   16.60
 -10 -14   0   84.49   23.50
  10 -14   0   76.79   12.50
  10 -14   0   85.79   11.30
 -10 -14   0   69.69   15.90
 -10 -14   0   94.19   10.40
  10  14   0   90.39   20.50
 -10  14   0   52.09   24.30
  10  14   0  105.39   10.70
 -10  14   0   91.49   14.10
 -10  14   0  100.49   13.70
  10  14   0   91.89   13.10
  10  14   0   79.89   11.60
  10  14   0   87.69   13.20
  10  14   0   85.09   10.90
 -10  14   0   67.29   14.50
  11 -14   0   36.30   15.70
 -11 -14   0   17.10   14.40
  11 -14   0   39.30    8.90
 -11 -14   0   43.90   10.50
  11 -14   0   43.90    7.80
 -11 -14   0   37.40   12.10
  11 -14   0   29.40   10.10
 -11 -14   0   32.10   14.30
  11  14   0   63.49    8.10
  11  14   0   36.60    6.70
 -11  14   0   11.00   20.40
  11  14   0   40.10    8.40
  11  14   0   40.60    8.70
  11  14   0   34.30   12.60
 -11  14   0   58.79   10.30
  11  14   0   44.90    9.70
 -11  14   0   44.90    6.40
 -11  14   0   25.10   11.30
 -11  14   0   46.00   12.40
   0 -15   0   10.20    7.60
   0 -15   0    3.00    2.20
   0 -15   0    9.20    3.00
   0 -15   0    7.40    1.30
   0 -15   0    6.20    2.70
   0 -15   0    6.80    2.40
   0 -15   0    6.10    2.10
   0 -15   0    6.40    3.30
   0  15   0    8.80    2.50
   0  15   0    7.80    4.60
   0  15   0    4.80    3.10
   0  15   0    5.90    1.80
   0  15   0    5.70    5.80
   0  15   0    5.10    2.00
   0  15   0    4.50    1.90
   1 -15   0 2322.17  221.28
   1 -15   0 2572.64  224.98
   1 -15   0 2663.93  221.88
   1 -15   0 2367.56  220.68
   1 -15   0 2895.31  223.28
  -1 -15   0 2995.80  228.88
  -1 -15   0 2491.35  221.38
  -1 -15   0 2680.13  225.38
  -1 -15   0 2420.96  220.78
  -1 -15   0 2390.16  221.08
   1 -15   0 2383.56  220.98
  -1 -15   0 2528.65  221.58
  -1 -15   0 2603.64  221.78
   1 -15   0 2517.15  221.58
  -1  15   0 2463.45  220.68
   1  15   0 2460.15  220.68
   1  15   0 2639.04  221.08
   1  15   0 2659.63  225.18
  -1  15   0 2404.16  221.48
  -1  15   0 2680.13  221.08
  -1  15   0 2336.87  220.88
   1  15   0 2539.75  220.88
  -1  15   0 2158.68  220.68
   1  15   0 2649.14  222.18
   1  15   0 2328.97  221.18
  -1  15   0 2540.65  223.58
  -1  15   0 2379.46  227.18
   1  15   0 2523.45  226.28
  -1  15   0 2842.02  220.68
   2 -15   0    8.00    2.90
   2 -15   0   16.40    4.90
  -2 -15   0   17.00    8.40
  -2 -15   0   16.00    3.60
   2 -15   0    8.50    3.90
   2 -15   0    8.60    2.80
   2 -15   0   10.20    9.50
  -2 -15   0   16.90    7.80
  -2 -15   0   12.10    2.50
  -2 -15   0    6.50    2.60
  -2 -15   0    7.90    3.40
   2 -15   0    7.20    5.00
   2 -15   0    7.50    2.00
   2 -15   0    6.80    3.50
   2 -15   0   14.90    4.00
  -2 -15   0   14.20    3.50
  -2  15   0   14.30    3.10
  -2  15   0   11.50    2.40
   2  15   0    8.40    2.70
  -2  15   0    9.90    3.00
  -2  15   0   13.40    2.20
  -2  15   0   12.20    3.10
  -2  15   0    5.90    6.50
  -2  15   0    8.20    5.20
   2  15   0   10.60    2.60
   2  15   0   15.20    3.70
  -2  15   0   12.20    4.40
   2  15   0   13.50    6.90
   2  15   0   10.10    5.90
   2  15   0    7.70    2.20
   2  15   0    6.00    2.20
   2  15   0    9.90    3.90
   2  15   0    8.50    2.70
  -3 -15   0 1001.30   84.89
   3 -15   0  878.41   84.09
  -3 -15   0 1013.00   90.89
  -3 -15   0  941.11   83.79
   3 -15   0  992.70   87.09
   3 -15   0 1064.19   92.29
  -3 -15   0  941.61   84.09
  -3 -15   0  971.20   84.29
   3 -15   0  924.81   84.59
  -3 -15   0  825.72   82.89
   3 -15   0  946.01   83.49
  -3 -15   0 1012.80   84.29
  -3 -15   0  992.40   87.99
   3 -15   0  881.01   83.79
   3  15   0  953.00   83.99
   3  15   0  987.70   88.89
  -3  15   0  958.50   83.49
  -3  15   0  959.80   83.69
   3  15   0 1036.90   84.19
   3  15   0  969.80   83.39
  -3  15   0  998.70   86.69
   3  15   0  906.11   88.19
  -3  15   0  899.81   91.89
  -3  15   0 1004.30   83.39
  -3  15   0 1016.10   83.89
   3  15   0  921.11   83.29
  -3  15   0  879.81   84.39
   3  15   0  788.42   83.69
   3  15   0  977.90   85.29
   3  15   0  821.72   83.69
  -4 -15   0    3.50    3.00
   4 -15   0    3.00    2.80
  -4 -15   0    1.70    2.20
  -4 -15   0   -0.50    1.70
   4 -15   0    2.20    2.30
   4 -15   0    8.30    7.80
   4 -15   0   -0.30    2.90
   4 -15   0    1.50    1.50
  -4 -15   0   -1.20    4.10
  -4 -15   0    0.60    3.50
   4 -15   0    0.20    2.70
   4 -15   0    2.80    4.70
  -4 -15   0    2.30    2.10
  -4 -15   0   -2.70    5.10
   4 -15   0    2.30    1.70
   4  15   0    3.70    1.90
   4  15   0    1.70    2.00
  -4  15   0    1.00    2.50
  -4  15   0   -0.20    1.90
   4  15   0    1.90    2.70
   4  15   0    2.20    2.10
   4  15   0    5.10    4.60
  -4  15   0    0.90    6.70
   4  15   0    3.00    2.80
   4  15   0   -2.00    3.90
  -4  15   0   -0.10    3.60
  -4  15   0   -0.50    1.90
  -4  15   0    2.20    2.20
  -4  15   0    0.90    1.70
   4  15   0    1.70    1.60
  -5 -15   0  102.59   16.30
   5 -15   0  107.79   15.10
   5 -15   0  122.19   11.80
  -5 -15   0  107.19   11.90
  -5 -15   0   84.69   12.90
  -5 -15   0  106.29   16.70
   5 -15   0  108.19   14.80
  -5 -15   0   99.09   18.40
   5 -15   0   85.29   10.60
   5 -15   0  111.79   16.90
   5 -15   0   90.09   11.60
   5 -15   0  106.49   11.10
  -5 -15   0   91.19   11.40
   5 -15   0  140.79   24.30
  -5 -15   0  114.99   12.70
  -5 -15   0  109.39   11.90
  -5 -15   0   99.59   11.50
   5  15   0   92.79   10.80
  -5  15   0  107.99   12.90
   5  15   0  126.39   24.60
   5  15   0  117.09   11.90
   5  15   0  112.79   14.00
   5  15   0   97.09   15.50
  -5  15   0  101.29   11.10
   5  15   0   98.49   10.70
  -5  15   0   93.09   13.50
   5  15   0   97.79   11.20
  -5  15   0  114.79   11.20
  -5  15   0  101.89   11.50
  -5  15   0  100.49   14.90
  -5  15   0  114.89   11.80
  -5  15   0  107.79   24.80
   5  15   0  125.39   12.70
  -6 -15   0   53.79   13.40
   6 -15   0   39.60    6.20
   6 -15   0   46.40   10.30
  -6 -15   0   53.89   14.80
  -6 -15   0   56.19    7.80
   6 -15   0   60.19   11.60
  -6 -15   0   40.20   10.70
   6 -15   0   47.80   12.40
  -6 -15   0   49.00    8.40
  -6 -15   0   32.90    6.20
   6 -15   0   53.89    8.10
  -6 -15   0   56.59    7.90
   6 -15   0   37.40   15.20
  -6 -15   0   27.30    7.00
  -6 -15   0   62.89    7.90
   6 -15   0   59.29    9.30
   6 -15   0   48.30    6.80
  -6  15   0   53.29    7.60
   6  15   0   39.10    6.30
  -6  15   0   35.70    7.20
  -6  15   0   48.00    7.10
  -6  15   0   51.59   10.80
   6  15   0   47.80    6.40
  -6  15   0   47.40   17.50
   6  15   0   78.09    9.90
  -6  15   0   49.99    6.80
   6  15   0   46.10   10.80
   6  15   0   45.80    9.70
   6  15   0   25.70    9.60
  -6  15   0   44.60    6.50
   6  15   0   40.70    5.40
  -6  15   0   32.70    8.30
  -6  15   0   41.30    8.50
   7 -15   0   60.59    8.20
  -7 -15   0   78.09    9.10
  -7 -15   0   79.49   19.30
  -7 -15   0   54.39    9.90
  -7 -15   0   68.99    7.70
   7 -15   0   82.99   14.80
   7 -15   0   51.19    8.00
  -7 -15   0   61.49   14.70
   7 -15   0   48.50   17.20
  -7 -15   0   47.80   14.20
   7 -15   0   53.49    8.90
  -7 -15   0   73.49    9.60
   7 -15   0   83.99   17.70
   7 -15   0   50.79   12.10
  -7 -15   0   58.79   11.00
  -7  15   0   59.49   10.30
   7  15   0   80.09   11.50
  -7  15   0   37.90   20.10
   7  15   0   58.79    8.10
   7  15   0   54.29    7.40
   7  15   0   41.50   12.20
   7  15   0   57.09    8.00
  -7  15   0   73.69   13.90
  -7  15   0   63.09    6.00
   7  15   0   51.09   14.80
  -7  15   0   62.99    8.70
  -7  15   0   39.50   10.10
   7  15   0   58.09    7.00
   7  15   0   56.29    9.20
  -7  15   0   52.29   11.40
  -7  15   0   74.59    9.60
  -7  15   0   71.99    9.50
  -7  15   0   63.59    8.50
   8 -15   0    9.10   13.20
  -8 -15   0    5.30    6.40
  -8 -15   0    0.10    4.30
  -8 -15   0    2.30    3.10
   8 -15   0    3.70    7.30
  -8 -15   0    2.80    8.90
  -8 -15   0    0.20    9.20
   8 -15   0   -1.70    7.90
   8 -15   0    2.40    3.10
   8 -15   0    3.70    9.20
  -8 -15   0    6.60    2.80
  -8 -15   0    3.10    7.50
   8 -15   0    3.60    3.20
   8 -15   0    1.70    4.50
   8  15   0    0.00    2.80
   8  15   0    4.90    6.80
  -8  15   0   13.70   15.20
  -8  15   0    8.30    5.30
   8  15   0    3.30    2.50
  -8  15   0    2.20    4.30
   8  15   0    1.70    2.60
   8  15   0    3.60    8.50
   8  15   0   -0.70    3.90
  -8  15   0   -0.70    3.50
   8  15   0    1.80    2.20
  -8  15   0    3.40    4.90
  -8  15   0    1.40    4.60
  -9 -15   0  186.08   25.70
   9 -15   0  185.98   24.20
  -9 -15   0  281.87   25.50
  -9 -15   0  199.48   31.20
   9 -15   0  229.58   36.20
   9 -15   0  271.77   35.00
   9 -15   0  258.77   29.10
  -9 -15   0  234.88   30.90
  -9 -15   0  320.17   38.50
  -9 -15   0  232.68   26.40
   9 -15   0  241.48   23.70
   9 -15   0  241.88   34.70
  -9 -15   0  261.27   23.00
   9 -15   0  214.98   25.20
   9  15   0  231.58   24.10
   9  15   0  231.88   25.40
   9  15   0  210.98   23.20
  -9  15   0  218.98   26.40
  -9  15   0  234.08   28.40
   9  15   0  262.57   22.80
   9  15   0  270.67   27.30
   9  15   0  277.17   36.40
  -9  15   0  288.57   25.50
  -9  15   0  288.47   27.50
   9  15   0  254.57   32.60
  -9  15   0  228.78   24.40
  -9  15   0  274.97   24.80
   9  15   0  209.68   21.80
  -9  15   0  233.98   29.10
 -10 -15   0    8.40    9.90
  10 -15   0   -0.80   11.00
  10 -15   0    3.80   11.90
  10 -15   0    4.30    5.10
 -10 -15   0   11.80   11.00
 -10 -15   0    5.50    6.00
 -10 -15   0   -4.60    6.80
  10 -15   0   -1.50    3.60
 -10 -15   0   -0.90    2.50
  10 -15   0    0.30    3.60
  10  15   0   -2.80    9.00
 -10  15   0    1.20    5.00
  10  15   0   -0.10    3.50
 -10  15   0   -2.30    5.10
 -10  15   0    2.80    5.60
  10  15   0    0.10    3.20
 -10  15   0    2.80    5.00
 -10  15   0  -13.60   12.30
  10  15   0    1.30    5.00
  10  15   0    4.50    3.30
   0 -16   0  716.93   65.89
   0 -16   0  738.63   66.89
   0 -16   0  745.43   66.69
   0 -16   0  825.62   67.39
   0 -16   0  890.61   74.99
   0 -16   0  692.43   65.09
   0 -16   0  756.62   70.39
   0 -16   0  714.43   66.29
   0  16   0  751.12   65.99
   0  16   0  659.53   66.29
   0  16   0  799.22   70.49
   0  16   0  660.73   66.49
   0  16   0  719.93   72.19
   0  16   0  770.92   67.59
   0  16   0  823.82   66.49
  -1 -16   0  124.09   14.00
  -1 -16   0  138.09   22.90
   1 -16   0  101.69   11.50
  -1 -16   0  113.59   11.80
   1 -16   0  100.19   18.50
  -1 -16   0  117.79   11.40
   1 -16   0  131.59   12.50
  -1 -16   0  106.69   12.00
   1 -16   0  102.99   11.10
  -1 -16   0  121.39   16.00
   1 -16   0  135.49   14.00
   1 -16   0  119.19   12.90
  -1 -16   0  111.69   11.90
   1 -16   0  108.99   12.00
  -1  16   0   93.89   11.90
   1  16   0  110.09   11.40
  -1  16   0  112.69   11.60
   1  16   0   95.19   11.00
   1  16   0   95.49   11.40
   1  16   0  117.89   11.30
   1  16   0  121.59   13.20
  -1  16   0  119.49   11.30
   1  16   0  115.99   11.70
  -1  16   0  116.19   18.50
  -1  16   0  105.09   11.40
   1  16   0  101.39   16.40
  -1  16   0  133.79   15.10
   1  16   0  120.99   16.20
  -1  16   0  101.29   11.20
  -1  16   0  128.39   11.10
   1  16   0  110.69   11.90
  -2 -16   0  127.09   14.50
  -2 -16   0  151.78   21.10
  -2 -16   0  145.89   13.60
   2 -16   0  198.98   24.10
  -2 -16   0  162.18   15.60
   2 -16   0  135.59   14.20
  -2 -16   0  138.69   14.50
  -2 -16   0  136.49   18.20
   2 -16   0  167.18   23.20
   2 -16   0  136.69   14.60
   2 -16   0  146.49   15.00
  -2 -16   0  150.38   13.30
   2 -16   0  135.89   13.80
  -2 -16   0  132.09   14.40
   2 -16   0  160.28   16.70
   2 -16   0  164.88   15.80
   2  16   0  116.49   14.20
   2  16   0  164.88   19.50
  -2  16   0  144.19   13.20
  -2  16   0  131.69   14.70
  -2  16   0  127.89   13.80
   2  16   0  147.49   13.80
   2  16   0  145.79   19.40
   2  16   0  146.49   15.70
  -2  16   0  154.78   14.30
  -2  16   0  130.89   22.00
   2  16   0  117.19   14.10
   2  16   0  139.19   13.70
   2  16   0  138.59   14.30
   2  16   0  151.18   14.40
  -2  16   0  138.79   17.00
  -2  16   0  139.59   13.80
   3 -16   0  467.45   45.40
  -3 -16   0  439.06   44.00
   3 -16   0  542.95   53.99
  -3 -16   0  565.94   53.09
  -3 -16   0  386.36   47.20
  -3 -16   0  503.25   45.40
   3 -16   0  478.35   44.60
   3 -16   0  460.05   45.00
   3 -16   0  521.05   48.70
   3 -16   0  548.85   46.80
  -3 -16   0  550.64   49.90
  -3 -16   0  501.05   46.10
   3  16   0  425.36   44.90
   3  16   0  513.45   50.59
   3  16   0  490.45   45.10
  -3  16   0  465.95   53.29
   3  16   0  526.15   50.29
  -3  16   0  493.95   45.80
   3  16   0  511.05   44.60
   3  16   0  537.25   46.80
  -3  16   0  550.24   47.00
  -3  16   0  521.15   44.50
   3  16   0  437.46   45.00
  -3  16   0  510.45   44.90
  -3  16   0  456.25   48.20
   3  16   0  501.75   44.50
   3  16   0  560.74   45.50
  -3  16   0  551.54   45.20
   4 -16   0  107.19   19.80
  -4 -16   0  166.38   27.80
  -4 -16   0  118.49   13.50
   4 -16   0  120.09   15.10
   4 -16   0  107.79   11.40
  -4 -16   0   99.79   12.30
   4 -16   0   90.59   10.90
   4 -16   0  124.59   16.50
  -4 -16   0  115.49   12.00
  -4 -16   0  105.49   12.30
  -4 -16   0  104.59   12.10
   4 -16   0  102.69   12.00
  -4 -16   0  119.49   16.80
   4 -16   0   98.79   12.00
  -4  16   0   92.89   14.60
   4  16   0  118.89   11.30
  -4  16   0  116.49   11.60
   4  16   0   96.09   11.60
   4  16   0  132.39   12.70
  -4  16   0  122.19   11.40
  -4  16   0  117.59   13.00
  -4  16   0  133.69   12.20
   4  16   0  112.89   17.40
   4  16   0  102.69   16.00
   4  16   0  116.89   12.10
  -4  16   0  113.69   15.00
   4  16   0  113.79   14.00
   4  16   0   98.79   11.70
  -4  16   0   86.89   18.70
  -4  16   0  125.39   11.90
  -5 -16   0  531.25   54.09
   5 -16   0  516.35   50.19
   5 -16   0  454.85   47.30
  -5 -16   0  469.35   49.10
   5 -16   0  648.14   53.79
  -5 -16   0  603.74   57.79
   5 -16   0  539.65   48.70
  -5 -16   0  549.15   49.60
  -5 -16   0  540.75   49.30
  -5 -16   0  572.94   53.99
  -5 -16   0  611.74   49.90
   5 -16   0  483.15   49.10
  -5 -16   0  504.55   49.60
   5 -16   0  612.34   52.59
   5 -16   0  567.54   58.09
  -5 -16   0  524.45   50.49
   5  16   0  511.05   48.40
  -5  16   0  572.64   49.20
   5  16   0  566.74   48.60
  -5  16   0  576.14   48.80
  -5  16   0  518.85   52.19
   5  16   0  536.75   55.49
   5  16   0  547.05   51.09
  -5  16   0  514.95   59.69
  -5  16   0  508.15   50.09
   5  16   0  555.64   49.40
   5  16   0  586.24   49.99
   5  16   0  498.45   48.90
  -5  16   0  519.75   48.70
   5  16   0  533.75   53.89
  -6 -16   0    0.90    3.00
   6 -16   0   14.50   10.50
   6 -16   0   -1.00    4.60
  -6 -16   0   -2.20    3.30
   6 -16   0    2.50    5.90
  -6 -16   0    3.70    3.10
  -6 -16   0    1.00    2.70
   6 -16   0    0.10    5.10
  -6 -16   0    2.40    6.30
  -6 -16   0   -0.50    6.50
   6 -16   0    1.90    2.50
   6 -16   0    0.60    2.10
   6 -16   0    1.80    3.10
  -6 -16   0    4.80    5.60
  -6 -16   0    1.40    3.70
  -6 -16   0    4.60    2.90
   6  16   0    6.00    7.20
   6  16   0    3.40    2.00
  -6  16   0    2.70    2.50
  -6  16   0    2.70    5.20
  -6  16   0    5.20    3.50
  -6  16   0   -0.10    3.30
  -6  16   0    1.40    2.70
   6  16   0    6.90    2.70
  -6  16   0    1.50    3.60
   6  16   0   -2.00    5.60
  -6  16   0   -0.30    3.50
   6  16   0    4.40    2.60
   6  16   0    4.00    5.10
   6  16   0    3.30    3.50
  -6  16   0   -0.60    2.30
  -6  16   0   -2.70    8.60
   7 -16   0  904.91   77.99
  -7 -16   0  810.72   84.39
   7 -16   0  919.51   88.19
  -7 -16   0  930.71   78.79
   7 -16   0  924.61   84.99
  -7 -16   0  915.41   79.59
  -7 -16   0  927.81   87.79
   7 -16   0  794.22   78.59
  -7 -16   0  879.21   84.49
  -7 -16   0  785.12   79.59
   7  16   0  828.52   78.89
  -7  16   0  954.30   78.29
   7  16   0  726.73   78.79
  -7  16   0  892.11   76.29
  -7  16   0  747.63   91.39
   7  16   0  824.02   77.89
  -7  16   0  862.01   78.09
  -7  16   0  921.81   78.49
   7  16   0  910.51   76.89
   7  16   0  895.51   78.99
   7  16   0  807.82   77.79
  -7  16   0  882.51   82.09
  -7  16   0  829.22   81.59
   7  16   0  925.01   83.89
   7  16   0  909.81   86.89
  -7  16   0  948.71   80.29
   8 -16   0   10.20    8.10
  -8 -16   0    7.60    4.10
   8 -16   0   10.40   11.60
  -8 -16   0   14.80    9.60
   8 -16   0    9.80    4.00
  -8 -16   0    1.70    5.20
   8 -16   0   10.20    3.70
   8 -16   0    5.50    9.40
  -8 -16   0    3.70    8.10
  -8 -16   0   25.40   13.00
  -8 -16   0    8.20    5.60
   8 -16   0    5.30    4.30
  -8 -16   0    9.20    4.50
  -8 -16   0    6.20    4.00
   8 -16   0    9.50   10.40
  -8  16   0    0.30    3.10
   8  16   0    0.40    8.30
  -8  16   0    1.70    5.80
   8  16   0    9.10    3.90
   8  16   0   11.70    3.20
  -8  16   0   12.20    5.90
   8  16   0    5.20    3.10
   8  16   0    7.60    5.00
  -8  16   0   14.20    5.20
  -8  16   0   15.90    8.60
  -8  16   0    8.90    7.00
  -8  16   0    4.80    7.20
   8  16   0    8.60    8.40
  -8  16   0   12.50    5.40
  -8  16   0   -9.80   13.70
   8  16   0    9.90    3.10
   9 -16   0  297.97   40.90
   9 -16   0  287.17   30.60
  -9 -16   0  390.16   43.70
  -9 -16   0  222.48   39.80
  -9 -16   0  320.47   28.10
  -9 -16   0  307.97   30.50
   9 -16   0  335.67   34.60
  -9 -16   0  274.07   31.60
   9 -16   0  315.47   42.00
  -9 -16   0  258.47   38.20
  -9 -16   0  287.87   36.20
  -9 -16   0  292.27   31.60
  -9 -16   0  290.57   32.00
   9 -16   0  355.26   40.40
   9  16   0  304.97   36.90
   9  16   0  280.37   29.30
   9  16   0  308.87   30.90
   9  16   0  290.97   54.19
  -9  16   0  278.07   47.30
   9  16   0  265.17   28.70
   9  16   0  331.07   35.20
   9  16   0  259.17   27.40
  -9  16   0  321.67   30.00
  -9  16   0  360.76   30.70
  -9  16   0  309.47   30.00
  -9  16   0  316.57   32.20
   9  16   0  317.07   27.80
  -9  16   0  278.37   33.60
  -9  16   0  329.07   30.20
  10 -16   0   30.20    6.10
 -10 -16   0   18.60   10.70
 -10 -16   0   33.70   14.00
  10 -16   0   21.80   13.50
  10 -16   0   29.50    8.10
  10 -16   0   17.90    6.50
 -10 -16   0   24.60   13.60
 -10 -16   0   36.80    9.30
 -10  16   0   13.10    6.50
  10  16   0   25.70    7.00
  10  16   0   33.10    6.80
  10  16   0   36.20    5.70
  10  16   0   20.40    5.30
 -10  16   0   44.70    8.40
 -10  16   0   20.90    8.40
 -10  16   0    5.00   17.90
  10  16   0   23.20   11.60
 -10  16   0   27.00    8.60
 -10  16   0   14.50    7.80
  10  16   0   27.60    5.90
   0 -17   0    9.00    2.70
   0 -17   0    2.00    2.40
   0 -17   0    9.40    3.00
   0 -17   0    2.00    6.70
   0 -17   0    4.50    5.40
   0 -17   0    3.70    1.80
   0 -17   0    9.40    5.60
   0  17   0    7.50    3.20
   0  17   0    2.20    2.30
   0  17   0   11.20    2.70
   0  17   0    5.00    2.40
   0  17   0    3.20    6.50
   0  17   0    5.50    2.20
   1 -17   0  794.32   74.09
  -1 -17   0  742.93   74.09
   1 -17   0  980.00   77.09
   1 -17   0  834.22   78.79
  -1 -17   0  864.31   75.19
  -1 -17   0  786.52   74.49
  -1 -17   0  925.91   79.19
  -1 -17   0  963.00   77.19
   1 -17   0  821.72   74.89
  -1 -17   0  857.31   74.89
   1 -17   0  990.40   83.89
   1 -17   0  847.72   75.19
  -1 -17   0  853.21   75.39
   1 -17   0  761.02   74.39
  -1 -17   0 1009.10   83.69
   1  17   0  778.72   79.99
   1  17   0  805.22   74.79
  -1  17   0  811.22   74.09
  -1  17   0  766.32   81.09
   1  17   0  867.21   74.29
   1  17   0  834.82   74.09
  -1  17   0  895.51   76.09
   1  17   0  837.32   78.99
  -1  17   0  703.83   73.99
  -1  17   0  830.02   77.39
   1  17   0  809.02   74.59
   1  17   0  852.61   74.59
  -1  17   0  787.32   74.99
  -1  17   0  926.61   73.99
   1  17   0  720.53   73.99
  -1  17   0  893.01   74.59
   1  17   0  804.62   75.59
   2 -17   0  388.66   41.80
   2 -17   0  465.05   40.30
  -2 -17   0  408.36   38.60
  -2 -17   0  426.96   45.20
  -2 -17   0  413.56   38.00
   2 -17   0  396.36   38.00
  -2 -17   0  452.25   36.70
   2 -17   0  440.76   46.50
   2 -17   0  431.26   39.00
   2 -17   0  383.96   37.10
  -2 -17   0  428.46   41.90
   2 -17   0  368.96   37.40
  -2 -17   0  417.56   38.30
   2 -17   0  480.35   39.80
  -2 -17   0  394.16   36.90
  -2 -17   0  386.56   37.70
   2 -17   0  434.16   38.60
   2  17   0  371.26   37.60
   2  17   0  347.37   37.80
  -2  17   0  393.26   37.30
  -2  17   0  424.26   37.60
   2  17   0  398.36   37.10
   2  17   0  405.16   37.10
   2  17   0  388.86   42.80
   2  17   0  438.46   37.80
   2  17   0  403.36   37.80
  -2  17   0  406.66   38.20
  -2  17   0  365.26   44.90
  -2  17   0  430.66   40.70
  -2  17   0  432.26   36.60
   2  17   0  419.76   42.80
  -2  17   0  417.96   37.30
   2  17   0  399.26   38.90
  -3 -17   0  109.99   16.00
   3 -17   0  122.69   13.40
   3 -17   0  110.69   21.50
   3 -17   0  116.29   14.00
   3 -17   0   99.09   11.20
  -3 -17   0   92.19    9.90
   3 -17   0   86.89   11.30
   3 -17   0  100.39   10.60
  -3 -17   0  118.19   12.90
  -3 -17   0  105.39   10.30
  -3 -17   0   96.29   18.30
  -3 -17   0   93.59   11.40
  -3 -17   0  104.39   11.40
   3 -17   0  104.79   13.10
  -3 -17   0  108.29   11.70
   3  17   0   86.99   10.90
  -3  17   0  107.09   10.40
   3  17   0  107.19   11.20
  -3  17   0   73.89   17.70
  -3  17   0  118.69   10.80
  -3  17   0   74.99   12.60
  -3  17   0   99.59   14.10
   3  17   0  105.99   10.30
  -3  17   0  119.29   12.10
   3  17   0  115.59   11.60
   3  17   0  101.29   10.40
   3  17   0   99.59    9.50
  -3  17   0   95.99   10.70
   3  17   0  125.29   20.00
   3  17   0   78.59   10.70
   3  17   0  101.49   15.90
  -3  17   0   98.09   11.80
   4 -17   0  618.74   55.79
   4 -17   0  706.73   58.59
  -4 -17   0  610.44   54.79
  -4 -17   0  587.14   55.09
   4 -17   0  541.35   54.89
   4 -17   0  605.54   54.29
  -4 -17   0  615.64   55.89
  -4 -17   0  598.34   55.09
  -4 -17   0  614.54   59.39
   4 -17   0  548.75   54.69
  -4 -17   0  656.03   55.29
   4 -17   0  592.84   58.69
  -4 -17   0  665.73   63.39
   4  17   0  601.94   55.09
   4  17   0  583.04   59.49
  -4  17   0  631.34   55.69
  -4  17   0  578.74   55.49
  -4  17   0  541.05   63.99
   4  17   0  622.34   56.59
   4  17   0  616.94   54.89
   4  17   0  580.94   54.59
   4  17   0  617.74   60.89
  -4  17   0  581.84   57.59
  -4  17   0  660.63   54.29
  -4  17   0  582.34   54.29
   4  17   0  530.75   54.49
   4  17   0  629.24   54.19
  -4  17   0  631.44   54.79
   5 -17   0   12.40    4.30
   5 -17   0   15.60    4.30
   5 -17   0   31.20   13.80
   5 -17   0   21.00    7.20
   5 -17   0   25.60    5.40
   5 -17   0   27.90    8.10
  -5 -17   0   19.10    8.70
  -5 -17   0   26.20    6.70
   5 -17   0   23.20    4.30
  -5 -17   0   17.60    4.40
   5 -17   0   25.50    9.60
  -5 -17   0   17.30    7.70
  -5 -17   0   15.90    4.20
  -5 -17   0   10.90    4.30
  -5 -17   0   23.00    5.40
  -5 -17   0   16.00    9.10
  -5 -17   0   15.30    4.60
   5 -17   0   18.00    3.60
  -5  17   0    4.60    9.40
   5  17   0   10.70    6.60
   5  17   0   13.60    6.10
  -5  17   0   14.50    4.10
   5  17   0   21.60   10.20
  -5  17   0   14.50    3.40
  -5  17   0   12.10    4.90
  -5  17   0   17.90    4.30
   5  17   0   26.90    5.70
   5  17   0   13.70    3.30
   5  17   0   19.50    4.20
   5  17   0   14.90    3.70
  -5  17   0   20.50    4.50
   5  17   0   13.10    3.50
  -5  17   0   21.10    7.30
  -6 -17   0  596.34   53.49
   6 -17   0  693.23   58.59
  -6 -17   0  486.15   52.09
  -6 -17   0  539.45   57.99
   6 -17   0  549.74   61.49
  -6 -17   0  595.04   58.39
   6 -17   0  631.44   58.79
   6 -17   0  585.24   52.19
   6 -17   0  494.05   52.59
  -6 -17   0  510.35   53.79
  -6 -17   0  569.94   52.79
  -6 -17   0  631.74   53.29
  -6 -17   0  637.14   61.99
  -6  17   0  537.15   52.09
   6  17   0  523.05   52.19
   6  17   0  544.95   51.89
   6  17   0  631.94   53.69
  -6  17   0  578.44   56.19
  -6  17   0  550.94   53.79
  -6  17   0  634.14   52.79
   6  17   0  589.74   57.89
   6  17   0  606.04   51.99
   6  17   0  549.54   52.59
  -6  17   0  500.45   64.49
  -6  17   0  615.14   52.29
   6  17   0  564.04   59.99
  -6  17   0  643.04   52.79
   6  17   0  567.34   54.99
  -7 -17   0   52.89    9.90
   7 -17   0   41.70    8.30
  -7 -17   0   70.59   10.90
   7 -17   0   55.19   14.90
  -7 -17   0   43.10    7.40
   7 -17   0   67.89   14.40
  -7 -17   0   65.19    9.10
   7 -17   0   69.09   21.50
   7 -17   0   60.19    8.30
  -7 -17   0   52.29   14.00
  -7 -17   0   84.79   19.10
   7 -17   0   71.49   15.00
  -7 -17   0   52.99   13.70
   7  17   0   67.09   10.20
   7  17   0   74.49    8.30
  -7  17   0   65.49    8.50
  -7  17   0   76.79   12.00
  -7  17   0   70.59    9.40
   7  17   0   55.69    8.00
   7  17   0   56.99    7.50
  -7  17   0   38.40    9.30
  -7  17   0   52.89    7.80
  -7  17   0   68.39   14.10
   7  17   0   66.99   15.10
   7  17   0   52.29    7.90
   7  17   0   49.80   13.80
  -7  17   0   68.99   24.20
  -8 -17   0  605.64   68.79
  -8 -17   0  554.04   57.49
  -8 -17   0  579.84   51.09
   8 -17   0  493.45   50.89
   8 -17   0  529.75   49.90
   8 -17   0  502.25   60.49
  -8 -17   0  532.05   51.69
  -8 -17   0  483.65   51.99
   8 -17   0  518.85   54.89
   8 -17   0  519.75   61.19
  -8 -17   0  415.46   67.69
  -8 -17   0  574.64   50.99
   8 -17   0  653.23   59.69
  -8 -17   0  622.74   51.49
  -8  17   0  495.85   54.29
  -8  17   0  535.05   50.29
   8  17   0  540.45   56.29
   8  17   0  629.14   52.49
   8  17   0  555.54   54.09
  -8  17   0  413.96   64.39
  -8  17   0  643.04   51.09
   8  17   0  525.05   59.89
  -8  17   0  581.74   50.79
  -8  17   0  587.34   51.19
   8  17   0  491.35   49.70
   8  17   0  488.05   49.90
  -8  17   0  595.44   53.19
   8  17   0  527.95   51.19
   8  17   0  547.45   48.50
  -8  17   0  507.15   54.49
  -9 -17   0  106.79   24.20
   9 -17   0  185.08   23.60
   9 -17   0  169.48   27.90
  -9 -17   0  158.98   18.10
   9 -17   0  152.68   16.60
   9 -17   0  127.09   16.90
  -9 -17   0  171.18   20.00
  -9 -17   0  127.79   19.70
   9 -17   0  138.49   18.20
   9 -17   0  119.89   25.90
  -9 -17   0  133.09   24.30
  -9 -17   0  210.28   35.30
   9  17   0  133.49   16.00
  -9  17   0  170.18   17.80
  -9  17   0   92.49   32.30
  -9  17   0  170.08   22.10
   9  17   0  185.68   19.50
  -9  17   0  180.28   20.40
   9  17   0  154.08   24.60
   9  17   0  138.99   14.90
   9  17   0  166.98   14.80
   9  17   0  173.58   18.80
 -10 -17   0  105.29   23.20
  10 -17   0   78.39   13.40
 -10 -17   0   78.09   22.00
 -10 -17   0  126.99   16.70
  10 -17   0  118.19   15.80
  10 -17   0  118.49   13.20
  10 -17   0   94.09   23.40
  10  17   0   91.69   14.30
 -10  17   0  109.49   35.40
 -10  17   0  100.19   18.60
 -10  17   0  126.09   16.80
  10  17   0   85.19   18.70
  10  17   0  100.09   12.80
  10  17   0  108.49   12.80
 -10  17   0  137.59   14.80
  10  17   0   96.99   13.10
   0 -18   0 2904.11  236.38
   0 -18   0 2705.43  239.78
   0 -18   0 2401.96  233.88
   0 -18   0 2801.52  236.18
   0 -18   0 3202.88  245.08
   0 -18   0 2555.94  234.88
   0 -18   0 2696.63  235.78
   0 -18   0 2548.15  235.28
   0  18   0 2297.77  234.38
   0  18   0 2504.05  235.18
   0  18   0 3063.89  235.58
   0  18   0 2778.42  234.98
   0  18   0 2839.02  236.88
   0  18   0 2613.24  242.18
   0  18   0 2586.64  235.68
  -1 -18   0   44.00    6.00
  -1 -18   0   28.30    5.50
   1 -18   0   30.90    5.00
   1 -18   0   35.10    6.10
   1 -18   0   37.80   10.00
   1 -18   0   46.80    8.10
  -1 -18   0   41.30    7.70
  -1 -18   0   29.70    4.90
  -1 -18   0   21.00    4.50
  -1 -18   0   22.80    9.70
  -1 -18   0   23.50    7.70
   1 -18   0   54.29   15.80
   1 -18   0   50.59    5.40
   1 -18   0   39.80    6.40
  -1  18   0   31.40    4.80
   1  18   0   42.50    5.10
   1  18   0   34.40   10.10
   1  18   0   32.50    6.40
  -1  18   0   35.00   11.50
   1  18   0   31.50    5.50
  -1  18   0   31.20    5.20
   1  18   0   32.60    4.70
   1  18   0   40.30   10.80
  -1  18   0   25.60    5.00
   1  18   0   40.40    6.50
   1  18   0   37.30    5.30
  -1  18   0   24.10    5.20
   1  18   0   46.00    5.90
  -1  18   0   42.20    8.00
  -1  18   0   38.90    9.30
  -1  18   0   33.80    4.60
   2 -18   0 1258.07  114.89
   2 -18   0 1189.08  109.79
  -2 -18   0 1127.69  111.29
   2 -18   0 1178.78  110.69
  -2 -18   0 1278.17  110.89
  -2 -18   0 1181.38  109.49
   2 -18   0 1324.57  119.39
  -2 -18   0 1344.47  111.39
  -2 -18   0 1422.96  119.39
  -2 -18   0 1182.58  110.29
   2 -18   0 1273.57  111.19
  -2 -18   0 1402.26  109.29
  -2 -18   0 1240.68  114.49
   2 -18   0 1167.98  110.09
   2 -18   0 1283.37  111.09
   2  18   0 1249.77  115.69
  -2  18   0 1283.47  109.89
   2  18   0 1133.59  110.19
   2  18   0 1280.27  109.69
   2  18   0 1254.77  109.69
   2  18   0 1201.38  115.89
   2  18   0 1261.37  111.69
  -2  18   0 1330.37  109.09
  -2  18   0 1259.37  113.39
  -2  18   0 1162.78  109.89
  -2  18   0 1196.18  110.69
   2  18   0 1251.77  110.49
   3 -18   0    2.30    9.20
   3 -18   0   19.80    5.80
  -3 -18   0   10.00    2.60
   3 -18   0   11.00    3.80
  -3 -18   0    8.60    3.20
   3 -18   0   11.00    4.10
  -3 -18   0    9.30    3.10
   3 -18   0    6.00    3.00
  -3 -18   0   15.30    7.60
  -3 -18   0    7.60    4.20
   3 -18   0    3.30    3.80
  -3 -18   0    9.20    3.50
   3 -18   0   12.60    5.20
  -3 -18   0    6.10    2.00
   3 -18   0    7.70    2.70
   3 -18   0    5.40    6.90
  -3 -18   0   13.10    8.60
   3  18   0    8.40    2.40
  -3  18   0    9.80    2.90
   3  18   0   10.20    3.70
   3  18   0    5.20    2.40
   3  18   0    8.50    6.60
   3  18   0   10.90    3.30
   3  18   0    8.00    3.00
  -3  18   0    9.90    2.60
   3  18   0   13.50    6.80
   3  18   0    4.40    3.60
  -3  18   0    4.00    4.20
  -3  18   0    4.60    3.10
  -3  18   0    4.10    7.00
  -3  18   0    7.00    2.40
  -3  18   0    6.30    4.20
   3  18   0    7.20    2.50
  -3  18   0   14.10    3.70
  -4 -18   0  204.18   21.40
  -4 -18   0  191.28   20.20
  -4 -18   0  168.88   18.40
  -4 -18   0  210.28   25.20
   4 -18   0  186.08   23.90
   4 -18   0  226.48   30.30
  -4 -18   0  212.88   20.30
   4 -18   0  174.88   20.00
   4 -18   0  204.48   19.40
   4 -18   0  184.08   19.90
  -4 -18   0  184.88   20.30
  -4 -18   0  215.28   28.60
   4 -18   0  241.58   23.90
  -4 -18   0  211.98   19.90
  -4  18   0  198.28   19.50
   4  18   0  198.78   19.00
  -4  18   0  218.98   19.30
   4  18   0  231.38   20.60
   4  18   0  207.38   26.60
  -4  18   0  201.48   23.30
   4  18   0  210.78   25.30
   4  18   0  184.58   19.60
   4  18   0  203.28   21.90
  -4  18   0  177.68   20.50
   4  18   0  202.48   19.90
  -4  18   0  201.78   19.40
  -4  18   0  172.78   29.20
   4  18   0  201.48   19.30
   4  18   0  186.88   19.70
  -4  18   0  242.08   20.20
  -5 -18   0   16.90    4.60
   5 -18   0   18.30    5.40
  -5 -18   0   28.10    5.70
   5 -18   0   41.60   15.50
  -5 -18   0   15.30    4.70
  -5 -18   0   19.90    5.30
   5 -18   0   27.40    8.20
  -5 -18   0   19.70   10.60
  -5 -18   0   16.20    5.50
  -5 -18   0   35.70    9.70
   5 -18   0   34.00    6.40
   5 -18   0   32.40    8.80
  -5 -18   0   16.20    4.60
   5 -18   0   21.30    8.50
  -5 -18   0   25.70   10.30
   5 -18   0   23.80    4.50
   5 -18   0   22.40    5.40
   5 -18   0   24.10    4.30
  -5  18   0   22.40    4.30
   5  18   0   25.50    9.10
   5  18   0   34.60    8.50
   5  18   0   22.20    4.20
   5  18   0   24.40    4.30
  -5  18   0   46.10   16.90
   5  18   0   32.60    6.50
   5  18   0   18.60    8.40
  -5  18   0   23.80    5.80
  -5  18   0   28.40    5.40
   5  18   0   30.80    5.60
  -5  18   0   27.20    5.20
  -5  18   0   17.10    7.40
   5  18   0   26.80    4.90
  -5  18   0   21.30    8.00
  -5  18   0   22.10    4.50
  -6 -18   0    8.70    3.70
  -6 -18   0   10.20    5.50
  -6 -18   0    9.60    8.00
   6 -18   0    7.40    3.00
   6 -18   0    7.20    1.70
   6 -18   0    8.10    4.40
   6 -18   0    5.60   10.10
  -6 -18   0   18.50   12.10
   6 -18   0   21.50   10.00
   6 -18   0   12.00    6.90
  -6 -18   0    7.50    8.30
  -6 -18   0   10.00    4.50
   6 -18   0    8.20    3.20
  -6 -18   0   12.20    3.80
   6 -18   0   21.50    8.10
   6 -18   0   14.70    4.20
  -6 -18   0    7.10    4.30
  -6  18   0    6.70    3.40
   6  18   0   13.80    6.40
  -6  18   0   11.20    3.70
   6  18   0    8.40    3.80
   6  18   0   11.70    3.30
   6  18   0   10.40    3.50
   6  18   0   10.10    4.70
   6  18   0   10.10    3.20
  -6  18   0    3.00   10.00
  -6  18   0   15.50    5.90
  -6  18   0    9.50    6.60
  -6  18   0   17.50    4.30
   6  18   0   15.10    9.80
  -6  18   0    9.80    4.10
   6  18   0    9.50    6.90
  -7 -18   0   29.60   14.50
   7 -18   0    9.30    4.10
   7 -18   0   14.30   13.30
  -7 -18   0    4.10    3.20
  -7 -18   0   15.10    9.10
   7 -18   0    6.60    9.60
   7 -18   0   10.10    8.30
  -7 -18   0    5.20    5.70
   7 -18   0   14.60    8.80
  -7 -18   0   12.80    5.70
  -7 -18   0   19.50   10.60
  -7 -18   0   13.70    4.70
   7 -18   0    9.00    3.70
   7 -18   0   13.00    4.10
  -7  18   0    8.90    3.60
   7  18   0    9.90    8.30
  -7  18   0   16.70    8.30
  -7  18   0   10.00    4.00
   7  18   0   17.70    5.70
   7  18   0   11.10    3.80
   7  18   0   18.00   10.50
   7  18   0   10.60    3.40
   7  18   0   13.50    7.70
  -7  18   0    6.70    4.50
  -7  18   0   21.00    5.40
  -7  18   0    6.30   14.60
   7  18   0   10.80    3.60
  -8 -18   0  101.49   20.90
   8 -18   0  100.79   20.70
  -8 -18   0  109.29   15.00
  -8 -18   0  120.39   16.70
   8 -18   0  155.28   24.60
  -8 -18   0   99.69   22.10
   8 -18   0  169.28   21.50
  -8 -18   0  149.79   28.00
  -8 -18   0  112.99   17.10
   8 -18   0  128.09   14.10
   8 -18   0  108.19   15.40
   8 -18   0  127.29   17.00
  -8 -18   0  128.99   14.90
  -8 -18   0  146.39   15.60
  -8  18   0  153.38   15.40
  -8  18   0  128.89   14.50
  -8  18   0  130.29   15.00
  -8  18   0   69.09   23.70
   8  18   0  146.79   17.20
   8  18   0  134.19   14.00
  -8  18   0  129.59   17.10
   8  18   0  144.19   28.40
  -8  18   0  122.39   11.40
   8  18   0  128.39   21.20
   8  18   0  116.99   15.30
   8  18   0   80.29   15.60
   8  18   0  105.39   13.70
   8  18   0  120.99   13.20
   8  18   0  132.89   14.30
  -8  18   0  124.19   19.70
  -9 -18   0    2.90    5.10
   9 -18   0   -0.30    3.20
  -9 -18   0    4.50    4.50
  -9 -18   0   -0.30    9.60
  -9 -18   0   -2.30    8.50
  -9 -18   0    1.70    4.80
   9 -18   0   -4.50    8.10
   9 -18   0    4.60   10.70
   9 -18   0    0.90    3.50
   9 -18   0   -0.90    4.50
   9 -18   0  -15.40   12.40
  -9  18   0   18.70   17.90
  -9  18   0   -5.30    4.20
   9  18   0    4.50    3.60
  -9  18   0    8.20    5.00
   9  18   0   -4.40    3.00
   9  18   0   -0.70    2.30
   9  18   0    5.80    7.30
   9  18   0    0.30    8.80
   9  18   0   -2.40    3.70
  -9  18   0    6.50    6.10
  -9  18   0   -1.40    3.90
  10 -18   0  272.37   25.90
  10 -18   0  199.48   26.10
 -10 -18   0  229.68   35.20
  10 -18   0  298.97   38.70
 -10 -18   0  243.88   33.90
 -10 -18   0  286.57   28.90
  10 -18   0  263.87   27.90
 -10 -18   0  224.28   36.20
  10  18   0  301.17   28.20
  10  18   0  269.17   26.10
  10  18   0  240.48   25.30
  10  18   0  251.07   35.10
  10  18   0  254.47   25.50
 -10  18   0  328.37   30.20
   0 -19   0   27.90    5.30
   0 -19   0   20.40   10.60
   0  19   0   29.90    6.50
   1 -19   0  342.07   31.70
  -1 -19   0  363.66   31.90
   1 -19   0  340.27   32.60
  -1 -19   0  389.56   33.40
   1 -19   0  378.36   34.80
   1 -19   0  342.57   32.90
  -1 -19   0  363.36   37.10
   1 -19   0  325.47   30.90
  -1 -19   0  375.36   33.60
   1 -19   0  363.16   37.40
  -1 -19   0  340.57   32.80
  -1 -19   0  312.67   32.10
   1 -19   0  402.16   42.50
  -1 -19   0  404.56   42.00
   1 -19   0  339.67   32.10
   1 -19   0  377.96   33.50
   1  19   0  343.87   31.80
   1  19   0  298.97   32.30
   1  19   0  318.67   32.30
   1  19   0  287.27   31.90
  -1  19   0  336.27   34.20
  -1  19   0  388.16   31.50
  -1  19   0  313.87   31.90
   1  19   0  368.16   33.80
  -1  19   0  306.47   39.30
  -1  19   0  363.46   31.80
   1  19   0  361.36   33.30
   1  19   0  348.97   38.70
  -1  19   0  363.26   35.80
   1  19   0  367.26   37.50
  -1  19   0  294.57   32.40
  -2 -19   0  463.85   44.50
   2 -19   0  439.46   44.40
  -2 -19   0  455.75   40.10
   2 -19   0  459.95   40.60
   2 -19   0  402.36   39.20
   2 -19   0  452.35   40.30
   2 -19   0  414.06   38.80
  -2 -19   0  383.16   38.50
   2 -19   0  418.06   39.90
  -2 -19   0  452.85   39.90
  -2 -19   0  477.35   48.50
  -2 -19   0  408.16   39.40
  -2 -19   0  443.06   40.50
   2 -19   0  480.15   49.50
   2  19   0  395.56   39.30
   2  19   0  463.55   45.40
  -2  19   0  426.46   40.00
   2  19   0  418.56   39.50
   2  19   0  427.66   45.30
  -2  19   0  438.26   42.70
   2  19   0  416.86   38.70
  -2  19   0  422.16   39.10
   2  19   0  462.05   39.50
  -2  19   0  454.95   39.40
   2  19   0  447.36   39.00
  -2  19   0  347.17   46.50
  -2  19   0  423.56   38.90
   2  19   0  353.26   39.50
  -2  19   0  450.75   38.10
   3 -19   0  129.79   15.50
  -3 -19   0  137.99   12.40
  -3 -19   0  115.89   13.80
  -3 -19   0  115.59   12.20
   3 -19   0  124.39   19.00
  -3 -19   0  117.59   13.80
   3 -19   0  140.19   25.40
  -3 -19   0  146.19   22.30
   3 -19   0  146.49   16.80
  -3 -19   0  140.29   15.20
  -3 -19   0  127.39   13.90
   3 -19   0  121.59   13.50
  -3 -19   0  126.49   18.40
   3 -19   0  124.19   14.00
   3 -19   0  114.49   14.10
   3 -19   0  123.59   12.90
   3  19   0  107.89   13.30
  -3  19   0  129.19   17.00
  -3  19   0  136.39   13.10
   3  19   0  122.89   12.50
   3  19   0  148.09   20.10
  -3  19   0  140.29   13.60
   3  19   0  151.98   14.00
   3  19   0  109.39   13.30
  -3  19   0  106.59   13.90
   3  19   0  123.49   15.30
   3  19   0  128.79   19.20
  -3  19   0  124.99   13.00
   3  19   0  133.59   12.80
  -3  19   0  129.59   12.60
   3  19   0  113.79   13.30
  -3  19   0   91.99   20.90
  -4 -19   0 1075.09   97.49
   4 -19   0 1067.79   89.89
   4 -19   0  974.50   87.29
   4 -19   0 1049.99   97.89
  -4 -19   0  951.90   88.19
   4 -19   0 1046.70   92.59
   4 -19   0  995.10   88.99
   4 -19   0  872.41   87.99
  -4 -19   0  949.80   88.89
  -4 -19   0  987.90   92.89
  -4 -19   0 1077.09   88.49
  -4 -19   0  860.71   86.49
   4 -19   0  893.11   87.69
  -4 -19   0 1066.29   88.69
   4  19   0  952.30   89.59
   4  19   0  929.01   93.99
   4  19   0 1100.89   88.39
  -4  19   0  969.10   91.19
  -4  19   0 1015.40   87.49
   4  19   0  982.70   86.99
   4  19   0  965.70   93.29
  -4  19   0 1107.29   87.99
  -4  19   0  850.41   97.19
  -4  19   0 1054.59   88.29
   4  19   0  854.41   87.59
  -4  19   0 1088.79   87.69
   4  19   0 1013.80   87.19
   4  19   0 1021.30   87.99
  -4  19   0  956.00   88.59
   4  19   0  862.31   87.59
  -5 -19   0   75.49   14.30
  -5 -19   0   60.49   13.40
   5 -19   0   56.79    7.60
   5 -19   0   66.89   14.30
   5 -19   0   62.19    8.90
  -5 -19   0   54.29    8.10
   5 -19   0   82.79   21.00
  -5 -19   0   57.89    9.70
   5 -19   0   72.69   12.60
   5 -19   0   68.49    9.80
  -5 -19   0   47.70   13.70
  -5 -19   0   46.20    9.00
  -5 -19   0   49.99    8.30
  -5  19   0   68.09   10.40
   5  19   0   53.19   11.40
   5  19   0   69.59   16.00
   5  19   0   52.99    7.90
  -5  19   0   44.20   11.60
   5  19   0   55.29    7.00
  -5  19   0   46.70   19.00
  -5  19   0   63.59    8.10
   5  19   0   59.69    7.50
   5  19   0   56.09    8.10
   5  19   0   33.40    9.80
  -5  19   0   62.19    8.10
  -5  19   0   56.39    7.80
  -5  19   0   57.89    7.50
   5  19   0   49.30    8.40
  -5  19   0   40.00   10.20
   6 -19   0  823.22   74.79
  -6 -19   0  728.83   76.39
   6 -19   0  823.32   85.49
  -6 -19   0  792.12   81.09
   6 -19   0  887.41   81.59
  -6 -19   0  833.72   80.99
  -6 -19   0  792.32   75.99
   6 -19   0  752.52   75.49
  -6 -19   0  878.01   74.49
  -6 -19   0  964.70   86.69
  -6 -19   0  798.72   75.39
   6  19   0  846.52   77.99
  -6  19   0  892.01   74.99
   6  19   0  893.61   75.69
   6  19   0  742.43   74.89
   6  19   0  865.11   83.79
   6  19   0  804.22   80.59
  -6  19   0  902.01   75.49
  -6  19   0  707.33   87.79
  -6  19   0  830.42   76.69
  -6  19   0  828.92   79.09
   6  19   0  902.11   74.69
  -6  19   0  917.31   75.29
   6  19   0  922.11   76.29
  -6  19   0  818.92   74.89
   6  19   0  764.02   74.39
  -7 -19   0   11.40    5.80
  -7 -19   0   10.90    4.20
  -7 -19   0   16.60    5.60
   7 -19   0   18.00    4.40
   7 -19   0   12.10    3.90
  -7 -19   0   12.90    9.00
   7 -19   0   22.60   11.50
   7 -19   0   13.40    2.50
   7 -19   0   18.30   13.00
  -7 -19   0   21.20    7.20
   7 -19   0   29.20    9.80
   7 -19   0    9.80    5.00
  -7 -19   0   21.10   10.90
  -7 -19   0   16.30    4.80
  -7 -19   0   17.10   11.60
   7 -19   0   13.70   11.10
  -7  19   0   19.60    5.20
  -7  19   0   22.50    5.50
   7  19   0   11.40    7.50
  -7  19   0   10.70   14.50
   7  19   0   16.40    5.10
   7  19   0    5.10    9.90
   7  19   0   15.30    9.30
   7  19   0   16.40    4.50
  -7  19   0   22.60    7.20
   7  19   0   20.40    4.40
   7  19   0   16.70    4.40
  -8 -19   0  503.95   42.30
  -8 -19   0  370.46   42.70
  -8 -19   0  427.96   48.30
   8 -19   0  496.35   45.00
   8 -19   0  418.96   49.10
  -8 -19   0  503.05   54.89
   8 -19   0  392.56   42.80
  -8 -19   0  447.66   42.70
  -8 -19   0  463.15   42.50
   8 -19   0  516.55   50.79
   8 -19   0  357.96   41.20
  -8 -19   0  439.96   41.50
  -8 -19   0  381.46   48.50
   8 -19   0  382.56   52.09
  -8  19   0  502.35   43.70
  -8  19   0  503.25   41.30
   8  19   0  391.16   40.40
   8  19   0  436.26   41.90
  -8  19   0  365.16   56.79
   8  19   0  481.85   40.40
  -8  19   0  443.26   40.80
  -8  19   0  414.16   40.80
   8  19   0  510.05   43.40
  -8  19   0  441.86   41.20
   8  19   0  419.66   51.39
  -8  19   0  414.66   45.50
   8  19   0  398.56   40.30
  -8  19   0  407.86   38.20
   8  19   0  428.06   45.00
   8  19   0  425.56   51.39
   8  19   0  395.66   39.90
  -9 -19   0   36.40   14.60
   9 -19   0   16.20    6.30
  -9 -19   0   16.50    5.90
  -9 -19   0   19.20    7.10
   9 -19   0   20.00   18.20
  -9 -19   0   21.00    8.80
   9 -19   0   20.00    5.70
   9 -19   0   30.20    6.30
  -9 -19   0   14.30   11.10
   9 -19   0   19.70   13.20
   9  19   0   20.40    5.40
  -9  19   0   -4.30   16.60
  -9  19   0   19.40    7.70
  -9  19   0   34.70    7.10
   9  19   0   21.40    4.50
   9  19   0   14.80    4.90
  -9  19   0   32.10    7.90
   9  19   0   31.80   12.80
   9  19   0   19.60    5.20
   9  19   0   21.40    6.50
 -10 -19   0   50.99   17.60
 -10 -19   0   64.39   11.60
  10 -19   0   60.89   17.70
  10 -19   0   25.10    8.60
  10 -19   0   42.40    8.70
  10 -19   0   60.39    9.30
 -10 -19   0   52.59   15.10
 -10 -19   0   51.59   17.80
  10  19   0   55.79    8.80
 -10  19   0   64.59   10.30
  10  19   0   46.40    8.10
 -10  19   0   53.89   11.20
 -10  19   0   11.60   19.20
  10  19   0   56.19    6.30
  10  19   0   45.90   15.70
  10  19   0   40.80    9.00
   0 -20   0  653.83   58.09
   0 -20   0  598.54   57.29
   0 -20   0  593.94   56.79
   0 -20   0  636.74   57.99
   0 -20   0  644.94   58.39
   0 -20   0  609.54   62.09
   0 -20   0  767.72   68.09
   0  20   0  617.74   64.89
   0  20   0  626.84   57.69
   0  20   0  640.84   60.99
   0  20   0  597.24   57.09
   0  20   0  687.13   57.49
   0  20   0  630.14   58.89
   0  20   0  648.74   56.89
   1 -20   0  118.49   12.10
   1 -20   0  142.89   14.50
   1 -20   0  118.09   18.60
   1 -20   0  138.29   15.10
   1 -20   0  122.29   14.00
  -1 -20   0  146.49   16.10
  -1 -20   0  130.29   18.80
  -1 -20   0  132.29   14.10
  -1 -20   0  116.89   13.70
  -1 -20   0  137.89   15.00
   1 -20   0  122.39   13.60
  -1 -20   0  123.59   14.20
  -1 -20   0  148.39   23.20
   1 -20   0  167.88   27.80
  -1 -20   0  116.99   13.10
   1 -20   0  154.18   16.60
   1  20   0  128.09   13.20
  -1  20   0  140.09   12.70
   1  20   0  136.59   13.70
   1  20   0  126.99   16.60
   1  20   0  112.79   13.20
   1  20   0  133.89   19.20
  -1  20   0  135.49   13.60
   1  20   0  141.99   13.10
  -1  20   0  123.09   13.00
  -1  20   0  122.69   13.30
   1  20   0  110.89   19.40
  -1  20   0  147.59   17.70
  -1  20   0  104.19   12.60
  -1  20   0  108.79   21.50
   1  20   0  125.29   13.80
  -1  20   0  130.39   14.10
  -2 -20   0  396.16   38.00
   2 -20   0  396.86   37.40
   2 -20   0  399.66   43.20
  -2 -20   0  349.77   37.00
  -2 -20   0  402.16   39.00
   2 -20   0  413.76   38.60
   2 -20   0  402.06   51.39
  -2 -20   0  442.86   43.20
  -2 -20   0  470.95   48.80
   2 -20   0  400.26   39.00
  -2 -20   0  418.96   38.60
   2 -20   0  393.56   37.80
  -2 -20   0  440.16   38.50
   2 -20   0  415.76   38.80
   2  20   0  444.36   40.00
  -2  20   0  382.96   38.40
  -2  20   0  386.36   37.30
   2  20   0  413.56   44.40
  -2  20   0  326.47   45.20
  -2  20   0  442.26   38.00
   2  20   0  434.36   44.20
   2  20   0  420.36   38.20
   2  20   0  456.45   38.20
   2  20   0  395.56   37.90
  -2  20   0  438.06   41.80
   2  20   0  394.56   37.20
  -2  20   0  436.36   36.60
   2  20   0  408.66   37.30
  -2  20   0  401.36   37.60
  -3 -20   0  409.86   39.20
  -3 -20   0  444.46   37.70
   3 -20   0  438.76   40.40
   3 -20   0  418.46   38.40
  -3 -20   0  437.16   39.50
   3 -20   0  403.76   39.50
   3 -20   0  389.46   38.80
   3 -20   0  441.06   49.60
  -3 -20   0  411.76   43.90
  -3 -20   0  499.95   49.40
  -3 -20   0  428.06   39.60
   3 -20   0  447.86   40.10
  -3 -20   0  407.96   40.00
   3 -20   0  485.15   42.50
   3 -20   0  423.16   44.70
  -3 -20   0  372.36   37.70
  -3  20   0  371.36   48.30
  -3  20   0  465.35   38.20
   3  20   0  423.06   44.90
  -3  20   0  406.46   38.50
   3  20   0  414.96   40.70
  -3  20   0  401.46   42.20
  -3  20   0  384.16   39.40
  -3  20   0  426.46   38.40
   3  20   0  361.66   38.80
   3  20   0  430.66   45.60
   3  20   0  426.76   38.30
   3  20   0  404.96   38.00
   3  20   0  411.66   39.00
  -3  20   0  417.66   38.80
   3  20   0  459.85   39.30
   4 -20   0  292.27   27.40
   4 -20   0  266.97   26.20
  -4 -20   0  279.87   31.60
   4 -20   0  291.87   36.90
   4 -20   0  239.38   26.30
  -4 -20   0  280.07   27.70
  -4 -20   0  296.57   25.40
  -4 -20   0  248.48   26.40
  -4 -20   0  304.17   36.50
   4 -20   0  290.37   28.40
  -4 -20   0  273.47   26.70
  -4 -20   0  276.77   26.60
  -4 -20   0  224.18   24.50
   4 -20   0  264.37   25.50
  -4  20   0  287.67   26.10
   4  20   0  277.57   26.20
  -4  20   0  250.07   26.80
   4  20   0  256.87   31.50
   4  20   0  268.77   28.30
  -4  20   0  218.18   35.60
   4  20   0  277.17   33.20
   4  20   0  231.38   25.70
   4  20   0  260.97   25.10
   4  20   0  306.47   26.80
  -4  20   0  270.57   29.80
   4  20   0  229.98   25.80
  -4  20   0  290.27   25.40
   4  20   0  291.27   25.40
  -4  20   0  275.87   25.70
  -4  20   0  265.57   25.60
   4  20   0  300.07   24.40
   5 -20   0  432.06   39.70
  -5 -20   0  381.56   40.50
   5 -20   0  371.46   40.80
  -5 -20   0  349.57   36.00
   5 -20   0  372.26   34.90
  -5 -20   0  340.77   36.50
   5 -20   0  338.37   35.50
   5 -20   0  367.86   46.20
  -5 -20   0  365.26   40.90
  -5 -20   0  361.76   36.90
  -5 -20   0  444.56   47.10
   5  20   0  366.06   42.80
  -5  20   0  403.76   35.20
   5  20   0  378.26   35.60
  -5  20   0  349.47   36.40
  -5  20   0  337.07   47.40
  -5  20   0  399.96   35.50
  -5  20   0  367.36   39.20
   5  20   0  375.76   38.00
   5  20   0  352.06   34.40
   5  20   0  432.66   36.40
  -5  20   0  369.36   35.00
  -5  20   0  391.26   34.80
   5  20   0  403.46   34.80
   5  20   0  353.26   35.30
   5  20   0  359.36   40.90
   6 -20   0   13.70    5.00
   6 -20   0   27.40    5.10
  -6 -20   0   41.80   13.40
  -6 -20   0   22.00    6.30
   6 -20   0   33.90    7.00
  -6 -20   0   38.70    7.80
   6 -20   0   21.90   14.90
  -6 -20   0   33.30    7.70
   6 -20   0   31.20    9.60
   6 -20   0   18.00    9.70
   6 -20   0   17.20    4.40
  -6 -20   0   38.40   14.30
  -6 -20   0   30.30   10.90
  -6 -20   0   28.20    5.80
  -6  20   0   34.00    6.20
  -6  20   0   12.50   16.00
  -6  20   0   33.20    7.90
  -6  20   0   26.60    5.70
  -6  20   0   16.30    4.90
   6  20   0   15.40    9.30
   6  20   0   24.40    7.80
   6  20   0   23.70    4.70
  -6  20   0   29.00   10.20
   6  20   0   25.30   10.30
   6  20   0   22.30    5.70
   6  20   0   23.90    4.60
  -6  20   0   30.80    5.80
   6  20   0   28.90    5.60
  -6  20   0   34.80   10.40
  -7 -20   0  562.34   58.99
  -7 -20   0  618.14   52.89
   7 -20   0  526.55   63.09
  -7 -20   0  567.34   52.29
  -7 -20   0  689.53   65.89
   7 -20   0  531.75   52.39
   7 -20   0  662.13   66.79
  -7 -20   0  519.65   58.59
   7 -20   0  570.14   51.39
  -7 -20   0  540.15   52.99
  -7 -20   0  480.75   54.39
  -7 -20   0  577.64   50.89
  -7  20   0  585.84   56.09
   7  20   0  599.74   53.79
  -7  20   0  546.35   56.09
  -7  20   0  622.14   51.79
   7  20   0  615.24   51.29
   7  20   0  518.85   51.49
   7  20   0  541.35   57.79
  -7  20   0  539.85   51.59
   7  20   0  519.05   54.89
  -7  20   0  494.95   67.49
   7  20   0  564.14   61.69
   7  20   0  510.35   50.99
  -8 -20   0   50.69   10.80
  -8 -20   0   41.00    8.90
   8 -20   0   36.70    5.00
   8 -20   0   33.30    8.30
   8 -20   0   34.60    6.90
  -8 -20   0   49.10    8.60
  -8 -20   0   49.20   14.40
   8 -20   0   37.00   14.70
   8 -20   0   56.99   20.30
  -8 -20   0  105.89   25.90
   8 -20   0   34.90    6.60
  -8 -20   0   44.70   13.60
   8  20   0   41.30    6.90
  -8  20   0   39.00    7.20
   8  20   0   47.80    7.10
  -8  20   0   43.90   30.70
  -8  20   0   42.20    9.30
   8  20   0   39.20    7.10
  -8  20   0   32.00    6.90
   8  20   0   40.70   13.70
   8  20   0   39.10    7.20
   8  20   0   41.80   19.30
  -8  20   0   57.89    8.50
   8  20   0   46.30    9.20
  -8  20   0   45.50    7.80
  -8  20   0   45.70    4.80
   8  20   0   46.10    9.40
  -9 -20   0  198.88   28.80
   9 -20   0  185.98   18.20
   9 -20   0  127.19   17.60
   9 -20   0  148.59   15.90
  -9 -20   0  190.68   19.90
  -9 -20   0  153.08   28.40
   9 -20   0  210.48   31.10
  -9 -20   0  191.48   21.40
  -9 -20   0  168.48   21.80
   9 -20   0  160.18   19.70
   9  20   0  163.88   18.00
   9  20   0  191.28   20.20
   9  20   0  183.98   18.40
   9  20   0  203.08   27.30
  -9  20   0  201.98   22.10
   9  20   0  151.88   16.80
   0 -21   0   17.20    5.60
   0 -21   0   17.40    4.60
   0 -21   0    4.70    2.90
   0 -21   0    3.80    5.80
   0 -21   0    6.50    3.10
   0 -21   0    7.40    9.40
   0 -21   0    7.50    4.30
   0  21   0   21.40    8.00
   0  21   0    1.70    6.70
   0  21   0    4.90    2.70
   0  21   0   13.80    3.30
   0  21   0   11.70    3.80
   0  21   0    4.50    2.90
  -1 -21   0 1503.95  119.69
   1 -21   0 1263.27  116.79
   1 -21   0 1128.89  115.39
  -1 -21   0 1536.85  128.49
  -1 -21   0 1310.37  117.69
  -1 -21   0 1349.16  122.29
   1 -21   0 1362.36  117.99
  -1 -21   0 1190.68  116.59
   1 -21   0 1329.47  122.39
  -1 -21   0 1179.48  116.89
   1 -21   0 1382.36  117.89
   1 -21   0 1306.07  118.59
   1 -21   0 1274.57  116.49
   1 -21   0 1531.95  128.59
  -1 -21   0 1304.37  117.49
  -1 -21   0 1354.96  117.99
   1  21   0 1476.25  117.19
  -1  21   0 1462.35  116.19
   1  21   0 1187.38  116.69
   1  21   0 1324.47  122.49
   1  21   0 1254.47  123.99
   1  21   0 1232.28  118.29
  -1  21   0 1354.36  116.49
  -1  21   0 1195.08  124.89
   1  21   0 1319.17  116.39
   1  21   0 1383.56  116.59
  -1  21   0 1247.68  117.39
  -1  21   0 1242.78  116.69
  -1  21   0 1388.86  120.99
  -1  21   0 1413.56  116.99
   1  21   0 1291.07  117.19
  -2 -21   0   20.40    5.30
   2 -21   0   18.60    5.50
  -2 -21   0   35.60    7.20
   2 -21   0   21.70   13.20
  -2 -21   0   14.80    7.60
   2 -21   0   14.90    4.10
   2 -21   0   22.70    5.70
   2 -21   0   19.90    9.50
   2 -21   0   14.70    5.10
   2 -21   0   17.30    4.80
  -2 -21   0   23.90   11.10
   2 -21   0   18.10    3.90
  -2 -21   0   22.50    5.10
  -2 -21   0   17.30    4.40
   2 -21   0   24.50    7.00
  -2 -21   0   21.40    7.30
  -2 -21   0   18.70    3.80
  -2  21   0   13.20   10.70
   2  21   0   16.30    8.30
   2  21   0   23.60   10.10
   2  21   0   22.30    5.30
   2  21   0   18.80    4.50
  -2  21   0   24.40    7.80
   2  21   0   19.40    5.90
  -2  21   0   23.70    5.10
   2  21   0   18.50    4.60
   2  21   0   13.70    3.50
  -2  21   0   25.80    5.10
   2  21   0   15.10    4.40
   2  21   0   19.90    3.80
  -2  21   0   15.50    3.90
  -2  21   0   22.10    3.30
  -2  21   0   22.70    4.50
  -2  21   0   15.10    3.60
   3 -21   0  635.84   57.49
  -3 -21   0  573.54   60.99
  -3 -21   0  548.95   54.79
  -3 -21   0  624.24   56.79
   3 -21   0  664.03   67.49
   3 -21   0  603.34   55.59
   3 -21   0  598.64   56.69
   3 -21   0  590.74   55.99
  -3 -21   0  637.24   56.69
  -3 -21   0  577.94   56.29
  -3 -21   0  700.23   67.09
   3 -21   0  655.63   57.29
   3 -21   0  619.64   62.09
  -3 -21   0  674.43   54.69
  -3 -21   0  608.74   57.19
   3 -21   0  738.33   60.19
   3  21   0  611.44   57.99
  -3  21   0  586.64   56.69
  -3  21   0  600.54   55.69
  -3  21   0  610.34   55.59
  -3  21   0  660.73   56.09
  -3  21   0  682.73   55.29
  -3  21   0  623.74   59.79
   3  21   0  511.55   55.89
   3  21   0  651.53   56.29
   3  21   0  613.64   62.79
   3  21   0  592.04   56.09
   3  21   0  591.34   62.19
  -3  21   0  481.95   64.39
   3  21   0  637.74   55.39
   4 -21   0   11.70    4.40
  -4 -21   0   13.20    8.50
   4 -21   0   10.10    4.10
   4 -21   0    6.30    5.20
  -4 -21   0   16.70    3.60
  -4 -21   0   15.20    9.60
  -4 -21   0   11.20    4.20
  -4 -21   0    7.10    2.50
   4 -21   0   19.60   10.50
  -4 -21   0   10.50    5.00
   4 -21   0   15.40    9.70
  -4 -21   0   13.90    4.30
   4 -21   0   12.10    3.60
   4  21   0    7.70    5.60
   4  21   0   11.40    3.80
  -4  21   0   13.90    4.90
   4  21   0    6.00    6.10
  -4  21   0    8.10    3.10
  -4  21   0   10.20    7.20
  -4  21   0    7.80    3.50
  -4  21   0   19.70    4.00
  -4  21   0   10.60   10.00
   4  21   0   16.20    2.40
   4  21   0   16.00    4.40
   4  21   0   18.30    4.60
   4  21   0   19.70    3.70
  -4  21   0    7.30    5.00
   4  21   0   12.80   10.10
  -4  21   0   16.60    4.10
   4  21   0    8.90    3.10
   4  21   0   11.90    3.90
  -5 -21   0   60.69   14.20
   5 -21   0   49.10   13.50
  -5 -21   0   48.20    8.50
  -5 -21   0   49.20   15.30
   5 -21   0   41.70   10.10
   5 -21   0   44.80   18.10
  -5 -21   0   53.29   12.90
  -5 -21   0   34.10    7.00
   5 -21   0   41.40    6.20
   5 -21   0   48.30    8.00
  -5  21   0   44.00    6.90
  -5  21   0   49.30    6.70
  -5  21   0   31.80    9.90
  -5  21   0   26.20    8.90
  -5  21   0   48.40    7.20
   5  21   0   35.30    6.50
   5  21   0   40.60    6.20
  -5  21   0   16.40   14.00
   5  21   0   41.50    7.40
   5  21   0   26.20    7.20
   5  21   0   46.60   14.60
   5  21   0   59.09    8.80
   5  21   0   32.70   10.10
   5  21   0   43.50    6.00
  -5  21   0   51.29    7.10
  -5  21   0   36.90    7.80
  -6 -21   0    0.30    8.20
   6 -21   0   -0.60    6.80
  -6 -21   0    4.40    5.60
  -6 -21   0    5.70    7.00
  -6 -21   0   10.40    5.30
   6 -21   0   -0.60    3.40
   6 -21   0    3.30   10.80
  -6 -21   0    4.90    3.90
   6 -21   0    3.50    3.90
   6 -21   0    4.60    3.00
  -6 -21   0    6.80    3.70
  -6 -21   0    1.70    7.00
   6  21   0    7.60    3.10
   6  21   0    4.70    2.90
   6  21   0   -0.50    4.50
   6  21   0    8.30    4.00
   6  21   0   -8.00    5.60
  -6  21   0   -8.60    9.40
   6  21   0    4.30    5.60
  -6  21   0    3.10    3.30
   6  21   0    5.40    3.10
  -6  21   0    1.10    5.70
  -6  21   0    4.90    5.80
  -6  21   0    6.30    3.60
  -6  21   0    7.90    5.20
  -6  21   0    5.00    3.30
   7 -21   0   35.40   11.30
   7 -21   0   27.20   14.50
  -7 -21   0   55.29   21.80
   7 -21   0   18.30    4.60
   7 -21   0   18.70    8.10
   7 -21   0   18.50    5.40
   7 -21   0   28.60   11.50
  -7 -21   0   22.00    5.50
  -7 -21   0   30.20    9.20
  -7 -21   0   21.00    9.60
  -7 -21   0   24.50    6.20
  -7 -21   0   16.40    7.00
   7 -21   0   23.10    7.20
  -7 -21   0   14.40   10.20
  -7 -21   0   21.40    6.60
  -7 -21   0   34.90    7.70
   7 -21   0   37.20   14.20
  -7  21   0   29.70    6.00
   7  21   0   21.10    5.20
   7  21   0   21.40    6.10
   7  21   0   18.10    4.40
   7  21   0   28.10   14.30
  -7  21   0   27.20    5.90
   7  21   0   22.30    5.00
  -7  21   0   28.90    7.60
  -7  21   0   16.30    8.20
   7  21   0   28.60    7.70
   7  21   0   27.50    9.40
  -7  21   0   17.40    9.20
   7  21   0   22.20   10.40
  -7  21   0   24.20    5.90
  -7  21   0   13.90   15.30
   8 -21   0    3.10    8.60
   8 -21   0    5.10    3.50
  -8 -21   0   39.60   15.10
  -8 -21   0   -0.40    5.20
  -8 -21   0    3.50    7.80
   8 -21   0    2.70    3.10
   8 -21   0   -3.60    9.30
   8 -21   0    3.10   12.00
  -8 -21   0   -1.40    8.30
   8 -21   0    4.80    5.20
  -8 -21   0   -5.60    3.10
  -8 -21   0    1.10    4.90
  -8 -21   0    2.90    4.50
  -8  21   0    2.60    5.20
   8  21   0   -2.90    3.60
  -8  21   0    0.80    1.60
  -8  21   0    1.80    4.30
   8  21   0    2.60    3.20
   8  21   0   -0.20    7.40
   8  21   0    5.00    3.70
  -8  21   0   -1.10    3.40
  -8  21   0    0.80    3.60
   8  21   0    1.00    3.20
  -8  21   0   -2.20    5.60
  -8  21   0   -6.10    4.40
  -8  21   0    3.60   16.40
   8  21   0    1.40    3.20
   9 -21   0  155.78   20.50
   9 -21   0  260.27   29.00
  -9 -21   0  204.78   31.90
  -9 -21   0  197.98   23.90
   9 -21   0  223.38   21.30
   9 -21   0  220.78   32.90
  -9 -21   0  200.28   31.20
  -9 -21   0  237.28   22.80
   9 -21   0  169.78   18.50
   9 -21   0  185.68   22.40
  -9 -21   0  207.98   24.40
   9  21   0  192.78   21.00
   9  21   0  206.08   29.40
   9  21   0  201.68   20.00
   9  21   0  216.68   23.00
  -9  21   0  266.67   25.40
  -9  21   0  167.88   39.60
   9  21   0  213.18   21.20
   0 -22   0  301.27   33.70
   0 -22   0  294.57   28.70
   0 -22   0  283.17   27.90
   0 -22   0  321.27   29.40
   0 -22   0  273.67   27.30
   0 -22   0  302.37   28.50
   0  22   0  314.57   28.10
   0  22   0  287.57   32.00
   0  22   0  271.37   27.60
   0  22   0  313.17   27.40
   0  22   0  270.37   28.10
   0  22   0  267.27   35.50
   1 -22   0  102.59   21.70
  -1 -22   0   93.49   11.10
  -1 -22   0   90.79   12.00
  -1 -22   0  100.59   13.00
   1 -22   0   88.09   11.00
   1 -22   0   71.49   15.20
  -1 -22   0   83.69   10.80
  -1 -22   0   71.49    9.70
   1 -22   0   80.19    8.50
   1 -22   0  110.69   11.80
  -1 -22   0   80.89   21.60
  -1 -22   0  102.29   11.60
   1 -22   0   81.29   10.50
   1 -22   0   95.09   12.30
   1 -22   0   89.99   10.00
  -1 -22   0   89.39   17.90
   1 -22   0   97.69   13.40
  -1  22   0   74.39    9.40
  -1  22   0   71.39    9.80
  -1  22   0   63.39   17.10
  -1  22   0  102.59    9.50
   1  22   0   73.79   10.00
   1  22   0   82.99   18.70
   1  22   0   91.99    9.80
   1  22   0   75.59    9.70
   1  22   0   90.49   12.60
  -1  22   0  106.99   10.80
  -1  22   0  124.29   16.10
  -1  22   0   95.49   11.20
  -1  22   0   78.29    9.70
   1  22   0   70.69   10.40
   1  22   0  106.39   10.90
   1  22   0   92.69   17.40
   2 -22   0  333.87   38.90
   2 -22   0  393.16   34.50
  -2 -22   0  419.16   37.00
   2 -22   0  402.26   44.90
   2 -22   0  333.57   32.70
  -2 -22   0  330.37   32.90
  -2 -22   0  341.17   33.50
   2 -22   0  336.27   32.20
  -2 -22   0  348.67   33.30
  -2 -22   0  354.06   38.40
  -2 -22   0  397.06   34.50
   2 -22   0  348.07   33.70
  -2 -22   0  324.17   31.90
  -2 -22   0  407.76   44.60
   2 -22   0  413.66   36.50
   2 -22   0  323.87   33.50
   2  22   0  310.37   39.00
  -2  22   0  363.96   31.20
   2  22   0  390.66   33.10
   2  22   0  352.06   32.00
   2  22   0  336.17   34.50
  -2  22   0  348.57   32.30
  -2  22   0  382.56   32.90
  -2  22   0  359.46   36.90
   2  22   0  297.67   32.60
   2  22   0  345.27   33.00
   2  22   0  340.77   39.20
   2  22   0  365.06   32.20
  -2  22   0  312.07   33.20
   2  22   0  280.07   32.90
  -2  22   0  309.37   41.50
  -2  22   0  299.97   32.20
   3 -22   0  272.47   26.10
   3 -22   0  303.07   37.60
  -3 -22   0  288.17   30.70
   3 -22   0  247.08   23.50
  -3 -22   0  275.57   24.80
  -3 -22   0  272.07   34.90
   3 -22   0  209.28   30.20
   3 -22   0  227.28   23.90
  -3 -22   0  269.87   22.30
  -3 -22   0  234.98   25.40
  -3 -22   0  198.58   22.50
  -3 -22   0  238.78   24.40
   3  22   0  247.58   23.00
  -3  22   0  206.98   32.70
   3  22   0  260.77   24.20
   3  22   0  218.08   25.00
   3  22   0  247.78   31.30
   3  22   0  209.38   23.80
  -3  22   0  219.98   27.50
   3  22   0  213.08   29.80
   3  22   0  260.27   23.30
   3  22   0  242.98   24.10
   3  22   0  236.98   26.00
  -3  22   0  221.98   23.30
  -3  22   0  221.58   24.50
  -3  22   0  261.97   23.70
  -3  22   0  296.17   23.30
  -3  22   0  263.37   24.00
   4 -22   0    6.80    2.90
   4 -22   0    9.50    6.00
  -4 -22   0    3.70    7.40
  -4 -22   0    3.90    8.90
  -4 -22   0    3.20    4.00
  -4 -22   0    2.00    2.00
   4 -22   0    3.30    3.30
   4 -22   0   12.50   10.90
  -4 -22   0    1.30    4.30
  -4 -22   0    1.40    2.10
   4 -22   0    1.10   13.30
  -4 -22   0    1.00    1.90
  -4  22   0    1.80    4.10
  -4  22   0   -2.00    4.40
   4  22   0    6.00    3.00
   4  22   0    5.20    3.20
  -4  22   0    2.80    2.70
  -4  22   0    1.60    3.00
   4  22   0    8.80    2.50
   4  22   0    3.20    5.40
   4  22   0   10.70    8.90
   4  22   0    8.90    3.90
  -4  22   0    7.90    9.30
   4  22   0    8.90    5.20
  -4  22   0    2.70    3.10
   4  22   0    3.70    3.20
   4  22   0    6.20    3.20
  -4  22   0    5.30    2.80
  -4  22   0    0.00    3.20
  -5 -22   0  916.31   77.39
  -5 -22   0  951.10   90.29
   5 -22   0  885.71   80.39
  -5 -22   0  832.62   83.59
   5 -22   0  871.41   77.49
  -5 -22   0  793.42   79.19
   5 -22   0  883.51   89.69
  -5 -22   0  808.32   78.39
   5 -22   0  749.82   77.89
   5  22   0  823.12   80.39
  -5  22   0  732.13   89.69
   5  22   0  813.12   78.19
  -5  22   0  841.92   81.99
   5  22   0  819.32   76.89
   5  22   0  927.21   77.39
   5  22   0  873.01   78.19
  -5  22   0  853.31   77.59
  -5  22   0  965.20   77.79
   5  22   0  860.41   86.19
   5  22   0  785.62   77.89
  -5  22   0  876.51   79.19
  -5  22   0  915.81   78.09
   5  22   0  954.70   76.49
   5  22   0  853.11   84.49
  -5  22   0  962.00   77.49
   6 -22   0   22.40   10.10
  -6 -22   0   21.70   10.40
   6 -22   0   41.20   11.20
   6 -22   0   17.60    4.70
   6 -22   0   38.60    7.20
  -6 -22   0   18.80    7.30
  -6 -22   0   28.20    6.40
  -6 -22   0   30.20   13.00
  -6 -22   0   22.60    8.80
  -6 -22   0   47.90   18.80
   6 -22   0   26.30   10.60
   6 -22   0   25.50   14.10
  -6 -22   0   29.20    6.50
  -6  22   0   23.60    5.00
   6  22   0   19.30    5.30
   6  22   0   26.50    5.10
  -6  22   0   17.90    8.90
  -6  22   0   22.30   11.60
   6  22   0   22.50    5.60
   6  22   0   28.40    5.30
  -6  22   0   33.70    6.20
  -6  22   0   21.30   15.40
  -6  22   0   21.10    5.50
  -6  22   0   37.70    8.10
   6  22   0   27.70   10.80
  -7 -22   0  386.46   42.80
  -7 -22   0  504.45   56.79
  -7 -22   0  376.26   43.50
   7 -22   0  460.75   57.59
   7 -22   0  389.16   42.10
  -7 -22   0  379.26   48.30
  -7 -22   0  431.76   49.00
   7 -22   0  471.25   44.20
  -7 -22   0  414.36   42.10
  -7 -22   0  483.55   43.00
   7 -22   0  400.26   49.10
   7 -22   0  519.55   50.19
   7 -22   0  530.55   47.90
   7 -22   0  434.96   41.30
  -7 -22   0  462.45   42.80
   7  22   0  410.26   51.39
  -7  22   0  413.36   46.40
  -7  22   0  467.95   42.20
   7  22   0  512.25   43.80
  -7  22   0  494.85   41.70
   7  22   0  421.96   48.10
   7  22   0  415.26   45.30
  -7  22   0  371.86   56.49
   7  22   0  422.76   40.90
  -7  22   0  446.96   43.70
   7  22   0  512.35   41.30
   7  22   0  399.76   41.50
  -7  22   0  423.96   41.50
  -8 -22   0   17.50   10.70
   8 -22   0    6.70   14.50
  -8 -22   0    2.50    4.40
  -8 -22   0   12.30    6.80
   8 -22   0    2.40    4.20
  -8 -22   0    2.30    3.10
  -8 -22   0   19.80   14.60
  -8 -22   0    4.80    5.70
   8 -22   0   15.20   10.00
   8 -22   0    8.60    4.10
  -8 -22   0    3.80    9.00
   8 -22   0   10.90   11.50
  -8  22   0   -2.10    6.10
  -8  22   0  -16.50   14.00
  -8  22   0    7.10    4.50
   8  22   0    5.70    9.30
  -8  22   0   11.20    6.20
   8  22   0    6.20    4.70
   8  22   0   18.20    4.60
   8  22   0    4.40    3.60
  -8  22   0    7.00    4.10
   8  22   0   11.40    4.40
   9 -22   0  281.37   37.00
  -9 -22   0  211.88   37.10
  -9 -22   0  215.08   25.40
  -9 -22   0  283.67   29.00
   9 -22   0  207.78   25.40
  -9 -22   0  239.08   27.00
   9 -22   0  250.37   24.40
  -9 -22   0  216.68   33.50
   9 -22   0  292.57   32.20
  -9 -22   0  181.58   26.60
   9  22   0  209.88   24.10
  -9  22   0  146.89   42.50
  -9  22   0  281.87   24.70
   9  22   0  243.88   32.80
  -9  22   0  269.97   27.80
   9  22   0  247.98   24.10
   9  22   0  202.88   23.10
   9  22   0  229.28   24.00
   9  22   0  249.78   26.20
   0 -23   0   13.10    4.20
   0 -23   0    8.30    4.80
   0 -23   0    5.30    3.50
   0 -23   0    9.60    4.00
   0 -23   0   10.70    5.10
   0 -23   0    4.10    2.40
   0 -23   0    8.90   11.10
   0 -23   0    7.20    6.60
   0  23   0    5.60    2.90
   0  23   0    5.60    2.70
   0  23   0    0.80    6.00
   0  23   0   19.20    8.10
   0  23   0   10.20    3.40
   0  23   0    4.90    3.40
   0  23   0    4.00    2.60
  -1 -23   0  417.46   39.20
   1 -23   0  416.06   38.90
   1 -23   0  366.06   37.30
   1 -23   0  397.16   44.20
   1 -23   0  336.17   36.10
  -1 -23   0  448.76   38.90
  -1 -23   0  365.16   37.40
  -1 -23   0  382.86   43.60
  -1 -23   0  372.96   38.00
   1 -23   0  400.36   39.10
  -1 -23   0  482.45   41.00
   1 -23   0  403.96   38.70
  -1 -23   0  416.26   38.90
  -1 -23   0  467.35   50.29
   1 -23   0  378.66   37.90
   1 -23   0  458.05   50.59
  -1  23   0  412.26   37.50
   1  23   0  439.46   37.60
   1  23   0  404.36   44.00
   1  23   0  433.96   38.50
  -1  23   0  397.36   38.50
   1  23   0  416.26   37.40
  -1  23   0  381.26   37.60
   1  23   0  443.96   38.20
   1  23   0  397.66   39.80
  -1  23   0  450.25   37.00
   1  23   0  378.66   37.80
  -1  23   0  361.46   46.10
   1  23   0  398.76   45.90
  -1  23   0  399.76   42.20
  -1  23   0  443.86   38.10
  -2 -23   0  356.86   33.60
  -2 -23   0  243.28   29.70
   2 -23   0  280.77   30.20
   2 -23   0  277.67   29.50
   2 -23   0  315.27   36.50
  -2 -23   0  368.86   42.00
  -2 -23   0  325.47   35.90
  -2 -23   0  285.47   29.70
   2 -23   0  364.76   33.50
  -2 -23   0  320.77   30.30
   2 -23   0  308.87   31.10
  -2 -23   0  284.67   28.70
  -2 -23   0  309.47   31.00
   2 -23   0  293.37   29.00
   2 -23   0  347.27   42.00
  -2  23   0  327.47   29.70
   2  23   0  283.27   29.50
   2  23   0  328.57   30.00
   2  23   0  339.67   29.90
  -2  23   0  299.37   29.20
  -2  23   0  300.47   38.90
  -2  23   0  285.47   30.10
   2  23   0  281.47   36.30
   2  23   0  301.87   31.60
  -2  23   0  329.97   34.10
  -2  23   0  323.77   27.90
   2  23   0  308.17   36.20
   2  23   0  316.37   29.10
   2  23   0  322.87   29.00
  -3 -23   0  306.37   34.20
  -3 -23   0  326.37   39.70
   3 -23   0  284.97   27.10
   3 -23   0  296.67   27.90
   3 -23   0  296.67   28.50
   3 -23   0  292.87   29.40
  -3 -23   0  284.97   28.00
  -3 -23   0  243.78   26.20
   3 -23   0  283.37   40.10
  -3 -23   0  325.97   28.60
   3 -23   0  268.77   34.10
  -3 -23   0  258.17   28.80
   3  23   0  310.37   27.00
   3  23   0  297.37   27.80
   3  23   0  282.97   26.50
   3  23   0  261.17   29.70
   3  23   0  339.57   28.20
  -3  23   0  288.67   31.90
   3  23   0  229.78   27.50
  -3  23   0  322.27   27.80
   3  23   0  264.27   27.70
  -3  23   0  294.87   27.30
   3  23   0  255.87   33.90
  -3  23   0  245.18   37.70
   3  23   0  297.27   35.30
  -3  23   0  299.57   28.60
  -4 -23   0  437.06   43.60
   4 -23   0  485.75   44.50
   4 -23   0  437.66   53.99
   4 -23   0  467.05   41.70
   4 -23   0  393.36   42.40
  -4 -23   0  467.45   40.70
  -4 -23   0  517.45   54.89
  -4 -23   0  411.66   42.50
   4 -23   0  406.46   42.10
   4 -23   0  504.55   50.39
  -4 -23   0  479.45   48.70
  -4  23   0  463.25   41.80
   4  23   0  364.36   43.70
   4  23   0  470.75   41.50
   4  23   0  464.35   49.20
   4  23   0  441.66   44.50
   4  23   0  436.66   41.00
   4  23   0  465.85   50.49
   4  23   0  486.45   42.70
   4  23   0  475.85   42.40
  -4  23   0  434.66   46.20
  -4  23   0  469.75   41.80
  -4  23   0  455.55   43.20
  -4  23   0  361.46   52.49
  -4  23   0  530.15   41.50
   4  23   0  396.86   42.10
  -4  23   0  510.15   42.40
  -5 -23   0    7.90    3.20
   5 -23   0    2.70   10.50
   5 -23   0    0.10    5.80
  -5 -23   0    5.20    5.50
   5 -23   0   -0.30    2.70
   5 -23   0    2.40    3.50
   5 -23   0    3.50    3.60
  -5 -23   0    9.50   10.80
   5 -23   0    4.60    5.80
  -5 -23   0   13.50    5.70
  -5 -23   0    4.20    7.60
   5  23   0    5.70    2.70
  -5  23   0    3.50    4.80
   5  23   0    0.00    6.70
  -5  23   0    6.50    3.90
   5  23   0   -1.80    3.10
  -5  23   0    0.80    3.70
   5  23   0    9.70    7.90
   5  23   0    5.70    2.10
  -5  23   0    9.30   12.80
   5  23   0    3.90    2.80
   5  23   0    2.70    3.20
   5  23   0   -2.70    4.70
  -5  23   0    6.00    3.00
  -5  23   0    4.70    6.40
  -5  23   0    5.70    3.30
  -6 -23   0  421.36   54.79
  -6 -23   0  560.44   65.69
   6 -23   0  510.85   50.19
   6 -23   0  689.13   54.59
   6 -23   0  610.24   53.79
  -6 -23   0  457.95   49.99
   6 -23   0  531.35   62.49
  -6 -23   0  495.35   50.59
  -6 -23   0  579.64   63.59
   6 -23   0  647.54   55.59
  -6 -23   0  529.05   56.19
   6 -23   0  518.25   66.39
   6  23   0  560.14   49.10
   6  23   0  609.84   51.49
   6  23   0  525.85   56.49
  -6  23   0  517.55   49.50
   6  23   0  486.05   49.70
  -6  23   0  596.04   49.60
   6  23   0  492.25   48.70
   6  23   0  516.45   53.09
  -6  23   0  526.05   54.39
  -6  23   0  583.54   49.40
  -6  23   0  551.64   52.19
   6  23   0  506.65   59.09
  -6  23   0  409.36   62.09
  -6  23   0  564.04   57.39
  -7 -23   0    8.80    5.80
  -7 -23   0   19.30   13.10
  -7 -23   0   15.60    7.20
  -7 -23   0   11.90    8.80
   7 -23   0   -2.20   11.80
   7 -23   0    4.30   10.00
  -7 -23   0   13.20   10.50
   7 -23   0   14.30    5.60
  -7 -23   0    8.00    4.40
  -7 -23   0    3.90    4.20
   7 -23   0   25.20   10.30
   7 -23   0   13.70    4.90
  -7  23   0   14.10    6.40
   7  23   0   10.60    4.50
   7  23   0   12.60    4.20
  -7  23   0    4.20   10.00
   7  23   0    8.60    4.00
  -7  23   0   12.10    5.50
   7  23   0   10.70    6.20
   7  23   0   15.10   10.60
  -7  23   0   17.80   20.70
  -7  23   0   12.40    4.70
  -7  23   0   15.90    4.90
   7  23   0   18.10   13.40
  -7  23   0   21.90    5.10
  -7  23   0   12.90    8.40
  -8 -23   0  315.57   40.70
   8 -23   0  378.56   42.80
  -8 -23   0  327.27   40.20
   8 -23   0  297.67   32.20
   8 -23   0  350.66   31.40
  -8 -23   0  319.07   32.20
  -8 -23   0  319.57   33.90
  -8 -23   0  340.67   33.70
  -8  23   0  356.46   34.40
   8  23   0  360.56   39.90
   8  23   0  298.77   30.50
  -8  23   0  182.08   44.80
  -8  23   0  341.17   34.90
   8  23   0  296.77   31.10
   8  23   0  338.27   32.70
   8  23   0  293.27   30.80
  -9 -23   0   86.29   21.00
   9 -23   0  123.49   24.20
   9 -23   0  103.19   12.00
   9 -23   0   77.09   12.60
  -9 -23   0   97.59   13.70
   9 -23   0   63.69   10.60
  -9 -23   0   79.49   19.70
  -9 -23   0   69.69   14.00
  -9 -23   0   79.39   13.60
   9 -23   0  100.39   20.60
  -9  23   0  109.99   12.30
   9  23   0   89.29   13.20
  -9  23   0   54.19   23.70
   9  23   0   80.39   11.90
  -9  23   0   53.19   18.40
   9  23   0   83.79   10.90
   9  23   0   75.19   18.90
  -9  23   0  124.89   16.10
   9  23   0   95.99   11.80
   9  23   0   96.49   11.90
   0 -24   0 1447.46  123.09
   0 -24   0 1145.89  109.39
   0 -24   0 1165.58  108.79
   0 -24   0 1226.78  115.49
   0 -24   0 1210.68  110.09
   0 -24   0 1258.67  110.59
   0  24   0 1379.96  109.79
   0  24   0 1156.58  109.19
   0  24   0 1063.29  117.19
   0  24   0 1280.27  108.89
   0  24   0 1230.88  113.89
   0  24   0 1200.58  109.89
   0  24   0 1283.47  111.59
  -1 -24   0  105.09   19.20
   1 -24   0   88.39   17.70
  -1 -24   0   88.49   12.40
   1 -24   0   67.79   18.60
   1 -24   0   86.59   12.60
  -1 -24   0   98.09   13.20
  -1 -24   0  128.59   25.00
   1 -24   0   72.79    8.20
   1 -24   0   76.69   10.80
   1 -24   0   73.59    9.90
  -1 -24   0   92.59   11.40
   1 -24   0  101.69   14.20
  -1 -24   0   77.59    9.90
  -1 -24   0   85.39   11.20
   1 -24   0   79.99   11.30
  -1  24   0   77.19   11.00
  -1  24   0   71.09    9.10
  -1  24   0   73.29   19.10
   1  24   0   87.99   11.00
  -1  24   0  107.69   16.20
   1  24   0   92.79   13.30
  -1  24   0  108.69   11.10
  -1  24   0   94.49   10.10
  -1  24   0  102.59    9.40
   1  24   0  101.09   11.00
   1  24   0   78.29   10.20
   1  24   0   89.99   17.70
  -1  24   0   79.69   10.10
   1  24   0   63.99   10.70
   1  24   0   89.89   20.00
   1  24   0   77.79    9.80
   1  24   0   85.49   10.90
   2 -24   0  403.46   36.20
   2 -24   0  361.96   36.50
  -2 -24   0  368.26   35.80
  -2 -24   0  403.96   37.40
   2 -24   0  336.57   42.30
  -2 -24   0  363.36   36.70
   2 -24   0  399.86   48.80
   2 -24   0  378.76   37.40
  -2 -24   0  470.75   40.90
  -2 -24   0  448.16   49.90
  -2 -24   0  398.86   42.70
  -2 -24   0  397.26   38.10
   2 -24   0  357.36   35.10
   2 -24   0  421.06   38.30
   2  24   0  361.26   36.60
  -2  24   0  407.16   36.70
   2  24   0  386.46   36.80
  -2  24   0  343.97   36.00
   2  24   0  346.57   43.50
  -2  24   0  390.66   37.40
   2  24   0  419.56   36.10
   2  24   0  370.46   43.30
   2  24   0  317.87   36.90
   2  24   0  437.36   37.00
   2  24   0  428.66   36.10
  -2  24   0  441.86   34.80
   2  24   0  375.66   38.60
  -2  24   0  324.47   45.60
  -2  24   0  396.96   41.00
  -3 -24   0   37.50    8.30
   3 -24   0   37.50    8.80
   3 -24   0   34.50    8.30
   3 -24   0   51.79   10.40
   3 -24   0   35.00   12.60
  -3 -24   0   30.90    5.20
  -3 -24   0   27.00   10.00
  -3 -24   0   21.80   13.40
   3 -24   0   33.80   16.90
   3 -24   0   30.50    6.10
  -3 -24   0   29.40    6.60
   3 -24   0   33.40    5.70
   3 -24   0   47.30    8.30
  -3 -24   0   30.30    6.30
  -3  24   0   23.30   11.80
   3  24   0   30.80    6.60
   3  24   0   45.90   14.30
   3  24   0   38.40   11.60
   3  24   0   41.80    5.70
  -3  24   0   43.90   11.20
  -3  24   0   39.00    6.50
  -3  24   0   23.60    5.70
  -3  24   0   22.40    6.20
   3  24   0   29.50    6.00
   3  24   0   40.70    6.20
   3  24   0   35.80    8.30
   3  24   0   28.20    6.10
   3  24   0   56.09    7.90
  -3  24   0   42.10    5.80
  -3  24   0   49.30    7.40
  -3  24   0   27.80    8.40
  -4 -24   0  276.67   25.80
  -4 -24   0  251.87   31.60
   4 -24   0  253.57   24.50
   4 -24   0  237.38   24.90
   4 -24   0  261.37   27.60
  -4 -24   0  264.37   38.10
  -4 -24   0  240.98   25.60
  -4 -24   0  246.98   26.70
   4 -24   0  232.08   25.30
   4 -24   0  254.97   37.60
  -4 -24   0  280.57   23.10
   4 -24   0  270.77   33.40
  -4  24   0  237.58   25.90
  -4  24   0  196.98   35.60
   4  24   0  247.98   25.10
  -4  24   0  256.97   24.40
   4  24   0  223.08   24.80
   4  24   0  273.97   34.50
   4  24   0  264.17   24.20
  -4  24   0  264.37   25.00
   4  24   0  248.48   32.10
  -4  24   0  254.07   24.50
  -4  24   0  240.38   29.20
   4  24   0  205.88   24.60
  -4  24   0  285.67   24.10
   4  24   0  248.98   23.60
   4  24   0  214.38   24.60
   4  24   0  252.57   27.60
  -5 -24   0   85.89   12.50
   5 -24   0   90.49   14.50
   5 -24   0   70.59   11.60
   5 -24   0   54.99   10.20
  -5 -24   0   64.79   17.60
   5 -24   0   79.19   10.60
   5 -24   0   76.49   18.60
  -5 -24   0  102.59   20.70
   5 -24   0   89.89   16.10
  -5 -24   0   76.59    8.70
   5 -24   0   84.19   21.80
  -5 -24   0   48.30   10.80
   5  24   0   74.09    8.70
   5  24   0   74.79   10.40
  -5  24   0   99.59   10.30
  -5  24   0   52.39   12.30
   5  24   0   75.89    9.40
  -5  24   0   69.89   19.80
   5  24   0   59.89   15.30
  -5  24   0   58.19   19.60
  -5  24   0   81.39    9.50
   5  24   0   66.69   13.10
  -5  24   0   75.69   11.80
   5  24   0   82.89   10.70
   6 -24   0    2.90    4.40
  -6 -24   0    5.70   20.60
   6 -24   0    2.80    7.10
   6 -24   0    5.80    3.10
  -6 -24   0    4.40    4.10
  -6 -24   0    6.20    8.30
   6 -24   0    1.90    6.30
  -6 -24   0   -1.70    3.50
   6 -24   0   -5.50   13.30
  -6 -24   0    1.40    4.80
  -6 -24   0    1.70    6.70
   6 -24   0    3.90    7.10
  -6 -24   0    5.60    4.30
   6 -24   0   -0.70    3.70
   6 -24   0   -2.40    4.60
  -6 -24   0    6.10    3.70
  -6 -24   0    6.00    4.90
   6  24   0   -0.50    6.70
   6  24   0    3.60    2.60
  -6  24   0    2.40    3.40
  -6  24   0    6.00    6.10
  -6  24   0   -1.10    7.10
   6  24   0   -0.80    4.20
   6  24   0   -0.10    3.20
   6  24   0    3.90    3.30
   6  24   0   10.70   11.10
  -6  24   0   -1.00    2.60
  -6  24   0    2.90    3.30
   6  24   0    0.10    7.10
   6  24   0    1.40    3.40
  -6  24   0  -23.10    9.30
  -6  24   0    7.20    5.40
   6  24   0    3.60    2.60
  -6  24   0    5.00    3.90
   7 -24   0   24.50   10.40
  -7 -24   0    7.40    4.60
   7 -24   0   19.10    5.40
   7 -24   0   15.50    5.40
  -7 -24   0   17.80   17.10
  -7 -24   0   14.40    6.50
   7 -24   0   20.50   16.20
  -7 -24   0   24.70   10.80
  -7 -24   0    4.20    5.60
   7 -24   0   12.90   10.20
  -7 -24   0    6.80    8.30
   7  24   0    8.00    7.80
  -7  24   0   10.90    4.70
  -7  24   0   27.80    5.60
  -7  24   0    6.80    7.20
   7  24   0   20.50    4.70
  -7  24   0   14.30    4.60
   7  24   0   15.60    5.10
  -7  24   0   11.70    6.40
  -7  24   0   -2.00   12.00
   8 -24   0   45.00   13.90
  -8 -24   0   19.80   12.00
  -8 -24   0   35.90    9.30
   8 -24   0   32.90    7.00
  -8 -24   0   33.90   13.70
  -8 -24   0   29.40    9.30
   8 -24   0   26.90    7.20
  -8 -24   0   33.20    7.60
  -8 -24   0   21.90    5.40
   8 -24   0   44.50   16.70
   8  24   0   35.30    8.20
   8  24   0   48.20    7.40
   8  24   0   31.00   12.70
  -8  24   0   39.00    9.30
   8  24   0   35.40    6.50
  -8  24   0   13.50   17.20
  -8  24   0   44.20    7.60
   8  24   0   34.70    6.90
   8  24   0   29.20    6.90
  -8  24   0   26.20   11.60
   0 -25   0   26.40    9.20
   0 -25   0   23.30    6.20
   0 -25   0   20.10   14.00
   0 -25   0   25.50    5.90
   0 -25   0   25.50    5.70
   0  25   0   16.60    4.40
   0  25   0   25.50    5.30
   0  25   0    3.50    6.90
   0  25   0   48.30   11.70
   0  25   0   52.49    7.20
  -1 -25   0  245.48   24.40
   1 -25   0  273.87   32.00
  -1 -25   0  269.97   38.00
   1 -25   0  235.38   25.00
  -1 -25   0  293.57   27.80
   1 -25   0  234.18   25.60
   1 -25   0  297.27   28.90
   1 -25   0  257.97   24.50
  -1 -25   0  268.47   25.90
   1 -25   0  225.28   22.70
   1 -25   0  281.97   38.70
  -1 -25   0  250.87   31.20
   1 -25   0  258.57   26.60
  -1 -25   0  260.57   26.50
  -1 -25   0  237.08   25.20
   1  25   0  254.27   24.30
   1  25   0  233.98   33.20
   1  25   0  279.77   32.10
  -1  25   0  190.88   32.50
  -1  25   0  243.88   29.50
  -1  25   0  229.28   24.40
   1  25   0  250.97   25.30
  -1  25   0  293.57   23.80
   1  25   0  228.78   26.90
   1  25   0  281.47   25.20
  -1  25   0  273.37   25.60
  -1  25   0  229.88   25.40
  -1  25   0  265.87   25.10
   1  25   0  209.38   25.50
   1  25   0  274.37   24.50
   1  25   0  220.18   24.60
  -2 -25   0  102.39   12.00
   2 -25   0  114.99   12.70
   2 -25   0  108.89   21.20
   2 -25   0  121.19   14.20
  -2 -25   0  135.69   14.30
  -2 -25   0  118.39   21.10
  -2 -25   0  139.59   17.10
   2 -25   0  136.39   29.50
   2 -25   0  114.39   13.50
  -2 -25   0  120.19   15.20
   2 -25   0  103.89   11.30
   2 -25   0  105.59   15.10
  -2 -25   0  135.69   28.70
  -2 -25   0  112.79   13.70
   2 -25   0  133.29   16.90
   2  25   0  111.19   16.00
   2  25   0  136.39   13.80
  -2  25   0   97.99   12.20
   2  25   0  112.89   12.40
  -2  25   0  113.99   26.10
  -2  25   0  120.59   18.00
   2  25   0   99.89   22.70
   2  25   0   88.99   13.20
  -2  25   0  132.09   13.50
  -2  25   0   99.39   13.60
   2  25   0  101.29   19.80
   2  25   0  109.19   13.10
   2  25   0  116.39   13.40
  -2  25   0  115.09   12.80
   2  25   0  116.89   12.10
  -3 -25   0   80.79   10.70
   3 -25   0   74.19   10.90
   3 -25   0   58.09   11.10
  -3 -25   0   77.49   11.00
  -3 -25   0   97.49   23.10
  -3 -25   0   67.09   14.80
   3 -25   0   65.19   16.40
   3 -25   0   95.89   13.70
   3 -25   0   76.29   10.30
   3 -25   0  116.39   26.40
   3 -25   0   75.49    9.60
  -3 -25   0   77.29    8.60
  -3 -25   0   81.49   12.80
  -3  25   0   56.69    9.20
   3  25   0   46.70    9.00
   3  25   0   69.29   10.50
  -3  25   0   77.39   10.20
   3  25   0   61.89    9.80
  -3  25   0   68.09   10.50
  -3  25   0   50.99   17.30
  -3  25   0   93.49    9.10
   3  25   0   73.39    8.50
   3  25   0   75.89    9.10
  -3  25   0   85.29   16.40
   3  25   0   74.39   17.50
   3  25   0   93.59   20.10
   3  25   0   68.69   11.80
   3  25   0   85.39   10.70
  -3  25   0   73.09    9.30
   4 -25   0  662.93   70.29
  -4 -25   0  658.73   63.89
  -4 -25   0  799.52   77.29
  -4 -25   0  588.74   60.79
   4 -25   0  699.63   62.09
   4 -25   0  754.32   64.69
   4 -25   0  763.12   76.39
  -4 -25   0  768.32   69.99
   4 -25   0  590.04   62.69
  -4 -25   0  674.53   63.09
   4 -25   0  665.43   62.59
  -4  25   0  553.14   73.59
   4  25   0  589.44   62.29
   4  25   0  672.63   69.69
   4  25   0  767.72   61.99
   4  25   0  705.83   61.39
  -4  25   0  687.53   62.19
  -4  25   0  680.83   63.59
   4  25   0  706.33   71.19
  -4  25   0  713.53   67.39
   4  25   0  735.03   62.89
   4  25   0  634.44   62.69
  -4  25   0  776.02   62.39
   4  25   0  721.53   65.59
   5 -25   0   35.10    7.60
   5 -25   0   30.30   17.00
   5 -25   0   26.90    6.60
  -5 -25   0   32.10    7.50
  -5 -25   0   29.10    6.80
   5 -25   0   36.70    7.50
   5 -25   0   33.90    9.50
  -5 -25   0   37.10    5.50
  -5 -25   0   70.79   22.50
  -5 -25   0   41.70   17.60
  -5 -25   0   31.40    7.60
   5  25   0   39.70   11.40
   5  25   0   32.80   13.00
  -5  25   0   32.00    6.50
  -5  25   0   23.30    9.30
  -5  25   0   32.90   16.10
   5  25   0   55.19   14.30
   5  25   0   33.80   11.20
  -5  25   0   35.90    9.50
   5  25   0   33.40    7.00
  -5  25   0   41.70    6.30
  -5  25   0   25.50    9.40
  -5  25   0   29.60    6.20
   5  25   0   38.30    6.20
   5  25   0   31.20    9.40
   5  25   0   33.70    5.50
   6 -25   0  535.45   51.89
  -6 -25   0  474.45   54.79
   6 -25   0  469.15   48.90
  -6 -25   0  492.55   50.49
  -6 -25   0  622.24   64.69
  -6 -25   0  474.65   55.29
  -6 -25   0  540.45   47.70
  -6 -25   0  458.25   49.40
   6 -25   0  602.84   54.69
   6 -25   0  497.75   48.10
   6 -25   0  525.45   62.59
  -6  25   0  503.55   48.40
   6  25   0  477.45   55.19
  -6  25   0  572.94   49.10
  -6  25   0  461.95   63.69
   6  25   0  538.05   49.00
  -6  25   0  572.94   50.69
   6  25   0  568.54   46.50
   6  25   0  618.84   50.29
   6  25   0  495.35   47.40
   6  25   0  476.15   58.59
  -6  25   0  574.54   48.30
   6  25   0  458.95   51.69
   6  25   0  484.55   48.70
  -6  25   0  465.15   53.39
   7 -25   0    5.10    8.40
  -7 -25   0   17.70   12.90
  -7 -25   0    5.70    5.20
  -7 -25   0    5.10    6.70
   7 -25   0    2.50    4.00
  -7 -25   0    2.60    3.70
   7 -25   0    7.40    7.90
   7 -25   0    7.30   14.80
  -7 -25   0    2.80    3.80
   7 -25   0    0.20    9.80
  -7 -25   0   -0.30    8.00
   7 -25   0    4.30    3.90
  -7 -25   0    3.50    9.20
   7  25   0    1.30    3.00
   7  25   0   -0.70    3.50
  -7  25   0   -1.60    3.50
  -7  25   0   -0.40    5.20
   7  25   0    6.60    8.00
  -7  25   0    5.30    3.60
  -7  25   0   15.20   16.70
   7  25   0    0.30    2.80
  -7  25   0   -0.40    5.60
   8 -25   0  290.17   32.20
  -8 -25   0  191.28   26.10
   8 -25   0  261.37   23.70
   8 -25   0  255.67   35.00
  -8 -25   0  192.68   25.90
   8 -25   0  181.78   24.10
  -8 -25   0  195.38   31.30
  -8 -25   0  213.28   33.60
  -8 -25   0  203.38   25.60
   8  25   0  206.78   24.80
   8  25   0  256.57   32.40
   8  25   0  243.18   23.10
   8  25   0  220.48   22.70
  -8  25   0  196.18   44.00
   8  25   0  228.78   24.70
  -8  25   0  259.47   23.40
  -8  25   0  252.77   26.70
   8  25   0  204.18   23.20
   0 -26   0  404.16   38.60
   0 -26   0  401.56   46.10
   0 -26   0  409.16   39.40
   0 -26   0  351.56   38.80
   0 -26   0  409.96   40.50
   0 -26   0  513.15   55.09
   0 -26   0  405.06   40.10
   0  26   0  422.66   38.60
   0  26   0  392.46   43.90
   0  26   0  385.16   48.10
   0  26   0  480.35   39.70
   0  26   0  456.35   40.10
   0  26   0  435.36   38.90
   0  26   0  429.16   39.20
   1 -26   0   87.29   12.70
   1 -26   0  104.99   21.20
   1 -26   0   90.19   13.80
  -1 -26   0   46.30    9.10
  -1 -26   0   72.29   20.20
  -1 -26   0   69.29   12.30
   1 -26   0   69.49   10.90
  -1 -26   0   72.89    9.60
   1 -26   0   86.39   22.50
  -1 -26   0   98.99   13.30
   1 -26   0   77.99    9.80
  -1 -26   0   88.19   19.30
  -1 -26   0   85.69   11.10
   1 -26   0   55.89    9.40
   1 -26   0   66.39    7.50
  -1  26   0   76.49   11.30
   1  26   0   68.99   10.70
   1  26   0   69.29   12.70
  -1  26   0   79.09    9.90
   1  26   0   80.89   10.60
   1  26   0   88.19    9.60
   1  26   0   68.19    9.90
  -1  26   0   84.69   10.60
   1  26   0   83.69    9.50
   1  26   0   94.29   10.70
  -1  26   0   46.90   16.50
  -1  26   0   66.29   13.80
  -1  26   0   61.89    8.40
   1  26   0   93.99   21.00
  -1  26   0   91.89    8.80
  -2 -26   0  303.87   38.50
   2 -26   0  226.58   22.30
  -2 -26   0  266.37   26.60
  -2 -26   0  219.48   23.20
  -2 -26   0  215.48   29.50
   2 -26   0  248.58   37.00
   2 -26   0  277.67   27.00
  -2 -26   0  247.58   24.00
   2 -26   0  236.38   24.90
  -2 -26   0  190.78   21.70
   2 -26   0  235.78   24.00
  -2 -26   0  231.18   24.70
   2 -26   0  206.28   22.90
   2 -26   0  192.18   20.90
   2 -26   0  231.48   31.20
  -2  26   0  196.08   33.10
   2  26   0  238.58   22.20
  -2  26   0  252.17   23.20
   2  26   0  200.38   24.90
   2  26   0  259.67   23.50
   2  26   0  199.58   30.60
  -2  26   0  226.88   28.10
   2  26   0  220.98   30.80
   2  26   0  180.08   23.10
  -2  26   0  216.78   22.40
   2  26   0  224.28   22.90
   2  26   0  251.17   23.30
   2  26   0  237.38   21.80
  -2  26   0  222.08   23.70
   3 -26   0   71.89   12.40
   3 -26   0  102.39   14.30
  -3 -26   0   75.29   11.30
   3 -26   0   85.69   23.80
  -3 -26   0   69.69   10.60
  -3 -26   0   58.79   10.90
  -3 -26   0   66.99   15.30
   3 -26   0   54.29   15.00
  -3 -26   0   86.99   22.90
  -3 -26   0   89.69   15.20
   3 -26   0   74.19   10.40
   3 -26   0   76.49   12.00
   3 -26   0   65.89    9.50
   3  26   0   80.69   19.00
  -3  26   0   71.09   15.90
   3  26   0   69.99    8.90
  -3  26   0   51.19    9.00
   3  26   0   84.79   10.50
   3  26   0   62.89   16.20
  -3  26   0   76.99   11.60
   3  26   0   59.79    9.90
   3  26   0   63.29   12.10
   3  26   0   52.99    9.60
  -3  26   0   78.29    9.40
  -3  26   0   85.59    9.00
   3  26   0   81.69    8.60
  -3  26   0   33.30   15.80
  -4 -26   0   76.39   11.10
  -4 -26   0   57.19    7.70
  -4 -26   0   77.29   12.30
   4 -26   0   45.00   16.70
   4 -26   0   79.29   19.20
  -4 -26   0   69.79   19.70
   4 -26   0   74.39   12.00
   4 -26   0   70.19   11.10
  -4 -26   0   61.59   15.40
  -4  26   0   80.39    9.70
   4  26   0   71.69   18.50
  -4  26   0   89.19    9.20
   4  26   0   63.59   14.80
   4  26   0   51.09    9.20
  -4  26   0   73.79   14.60
  -4  26   0   43.60   11.70
   4  26   0   66.39   13.40
  -4  26   0   77.89    9.90
   4  26   0   69.29   10.10
   4  26   0   72.99    8.30
  -4  26   0   83.39   12.20
  -4  26   0   40.80   17.90
   4  26   0   84.29   10.50
  -5 -26   0  354.36   36.90
   5 -26   0  413.06   39.40
   5 -26   0  332.57   44.70
  -5 -26   0  475.15   59.59
  -5 -26   0  401.66   37.50
  -5 -26   0  342.87   38.20
   5 -26   0  352.46   50.79
   5 -26   0  304.47   36.10
  -5 -26   0  349.57   43.30
   5 -26   0  471.15   44.30
  -5 -26   0  389.76   34.30
  -5 -26   0  395.06   37.80
   5 -26   0  356.76   36.40
   5 -26   0  388.46   36.00
   5 -26   0  407.46   38.70
  -5  26   0  347.67   37.50
   5  26   0  372.86   43.80
  -5  26   0  439.46   35.70
   5  26   0  351.76   34.70
  -5  26   0  393.96   36.50
  -5  26   0  365.96   41.10
  -5  26   0  272.17   48.00
   5  26   0  433.56   37.40
   5  26   0  386.66   36.50
   5  26   0  382.26   46.50
   5  26   0  353.76   39.30
  -5  26   0  407.46   35.90
   5  26   0  346.07   36.40
  -5  26   0  378.06   35.90
   6 -26   0   10.90   10.40
   6 -26   0    5.70    7.00
  -6 -26   0    1.50    7.50
  -6 -26   0   10.90   11.60
   6 -26   0    8.10   13.80
  -6 -26   0    0.60    4.40
   6 -26   0    3.00    4.30
   6 -26   0    8.10    4.30
  -6 -26   0    2.90    4.40
  -6 -26   0    6.90    6.30
   6 -26   0   12.00    5.90
   6 -26   0    7.30    8.10
  -6 -26   0    8.00    8.80
  -6 -26   0    4.30    3.00
  -6  26   0    0.20    4.80
  -6  26   0   -6.40   20.90
   6  26   0    4.10    4.00
   6  26   0   -4.40    9.30
   6  26   0    3.60    3.00
  -6  26   0    5.30    6.00
   6  26   0    0.80    3.20
   6  26   0    1.90    8.00
  -6  26   0    4.30    4.30
  -6  26   0    5.00    3.90
   6  26   0    3.40    4.50
   6  26   0    8.50    5.70
  -7 -26   0  256.67   35.40
   7 -26   0  219.98   27.40
  -7 -26   0  228.58   34.30
  -7 -26   0  283.37   26.50
  -7 -26   0  251.87   28.60
   7 -26   0  327.77   34.50
   7 -26   0  263.27   26.80
   7 -26   0  254.47   31.60
  -7 -26   0  237.78   29.40
   7  26   0  214.98   26.90
   7  26   0  248.68   25.80
  -7  26   0  300.77   26.70
   7  26   0  293.27   26.50
  -7  26   0  222.38   45.90
   7  26   0  311.27   25.20
  -7  26   0  259.27   29.20
  -7  26   0  267.87   26.70
   7  26   0  250.17   34.10
   8 -26   0   53.59   10.90
   8 -26   0   97.79   19.30
  -8 -26   0   69.69   19.70
  -8 -26   0   66.99   12.90
   8 -26   0   76.79   10.90
  -8 -26   0   60.59   17.60
   8 -26   0   64.49   14.40
   8 -26   0   67.59   18.50
  -8 -26   0   44.00   11.50
   8  26   0   70.69   10.70
  -8  26   0   56.69   12.20
   8  26   0   59.29   10.50
   8  26   0   64.39    9.90
  -8  26   0   43.00   22.40
   8  26   0   76.99   19.10
   8  26   0   84.09   10.70
   8  26   0   59.89   10.70
  -8  26   0   81.39   10.60
   8  26   0   78.99    9.90
   0 -27   0    7.10    3.60
   0 -27   0  -11.70    8.10
   0 -27   0    9.50    4.10
   0 -27   0    7.70    4.70
   0 -27   0    9.30    5.70
   0 -27   0   10.80    9.60
   0 -27   0    8.20    5.50
   0 -27   0   16.20    4.40
   0  27   0   10.50    3.70
   0  27   0   -0.60    8.20
   0  27   0   17.50    4.90
   0  27   0    4.70    3.10
   0  27   0   14.00    4.80
   0  27   0   17.50    8.70
   0  27   0   10.50    4.10
  -1 -27   0  974.30   87.59
   1 -27   0  793.22   78.79
  -1 -27   0  711.53   71.29
   1 -27   0  746.23   71.29
  -1 -27   0  841.92   78.89
   1 -27   0  985.70   87.99
   1 -27   0  795.42   70.79
   1 -27   0  813.12   72.89
   1 -27   0  809.22   72.49
  -1 -27   0  838.32   72.89
  -1 -27   0  849.02   72.49
  -1 -27   0  723.13   70.69
  -1  27   0  700.23   81.39
  -1  27   0  662.23   70.79
  -1  27   0  791.22   71.09
   1  27   0  755.32   73.69
   1  27   0  831.52   70.69
   1  27   0  753.82   71.29
  -1  27   0  809.02   72.09
   1  27   0  748.63   71.49
   1  27   0  720.23   80.29
  -1  27   0  846.52   77.09
   2 -27   0    4.10    3.50
   2 -27   0    3.10    5.60
  -2 -27   0    3.00    2.80
   2 -27   0   -7.50   13.20
   2 -27   0   11.30    9.80
   2 -27   0    7.60    5.50
  -2 -27   0    5.60    5.30
  -2 -27   0    1.10   11.10
   2 -27   0    3.50    4.00
  -2 -27   0    3.70    7.30
  -2 -27   0    5.80    4.40
  -2 -27   0    2.40    3.10
  -2 -27   0    5.30    5.00
   2 -27   0   -0.60    3.50
   2 -27   0    6.00    2.30
  -2  27   0    1.90    3.80
  -2  27   0   -5.50    7.10
   2  27   0   -3.70    4.20
  -2  27   0    5.40    3.20
  -2  27   0    0.70    6.60
   2  27   0   -2.80    7.30
   2  27   0    4.60    3.40
  -2  27   0    2.80    2.70
   2  27   0    3.60    2.50
   2  27   0   -2.40    7.50
   2  27   0    4.00    3.50
   2  27   0    5.30    3.50
   3 -27   0  353.36   32.90
  -3 -27   0  373.56   38.10
   3 -27   0  295.57   31.10
   3 -27   0  394.86   47.70
  -3 -27   0  319.37   45.20
  -3 -27   0  338.17   38.20
   3 -27   0  298.47   38.40
   3 -27   0  295.37   32.60
  -3 -27   0  333.87   33.70
  -3 -27   0  365.16   35.60
  -3 -27   0  316.27   32.30
  -3 -27   0  262.37   28.70
   3 -27   0  337.07   32.70
   3  27   0  273.07   30.60
   3  27   0  261.17   37.50
  -3  27   0  227.98   39.50
   3  27   0  335.87   30.70
  -3  27   0  309.17   31.10
  -3  27   0  298.37   37.50
   3  27   0  328.67   29.00
   3  27   0  300.17   33.00
   3  27   0  322.97   46.00
  -3  27   0  333.47   30.00
   3  27   0  274.87   30.40
  -4 -27   0   10.30   13.30
  -4 -27   0    6.00    2.60
   4 -27   0    3.60    6.10
   4 -27   0    5.90    3.90
  -4 -27   0   10.20    5.50
  -4 -27   0    0.40    4.50
   4 -27   0   11.40    7.80
  -4 -27   0    2.30    4.40
  -4 -27   0    8.20    9.20
   4 -27   0    8.80    4.30
   4 -27   0    2.50   13.70
   4 -27   0   11.30   10.80
   4 -27   0    6.10    4.70
   4  27   0   -3.50    6.60
   4  27   0    9.90    4.80
  -4  27   0    7.30    4.00
  -4  27   0    8.30    4.30
   4  27   0   11.00    5.00
  -4  27   0   10.00    8.80
   4  27   0    5.30    3.80
  -4  27   0    6.10    3.30
   4  27   0   12.20    3.40
  -4  27   0   10.30    4.00
  -4  27   0    5.30   11.90
  -4  27   0    5.50    4.70
  -4  27   0    6.40    4.40
   4  27   0   10.70    5.50
   4  27   0    0.90    9.20
   4  27   0    8.00    7.70
   5 -27   0   78.19   24.40
   5 -27   0   71.99   19.70
   5 -27   0   60.99   10.10
   5 -27   0   63.29   10.90
  -5 -27   0   55.79    9.80
  -5 -27   0   65.29   12.50
   5 -27   0   74.99   12.60
  -5 -27   0   73.29   21.30
   5 -27   0   54.39    9.00
  -5 -27   0   74.29   17.70
  -5 -27   0   96.29   15.00
   5  27   0   73.29    8.50
   5  27   0   52.99   12.60
  -5  27   0   73.09    9.40
   5  27   0   96.39   12.50
  -5  27   0   73.49   10.00
  -5  27   0   38.00   18.40
   5  27   0   63.69   10.00
   5  27   0   74.49   13.70
   5  27   0   95.29   22.20
   5  27   0   77.99   12.90
  -5  27   0   50.29   13.30
  -5  27   0   73.29   10.90
   5  27   0   69.39   16.60
  -5  27   0   70.39   11.70
  -5  27   0   81.49   11.10
   6 -27   0   14.30   12.60
  -6 -27   0   30.00   12.50
   6 -27   0   15.60    9.80
   6 -27   0   21.00    7.00
  -6 -27   0   40.90   16.90
  -6 -27   0    7.80    6.10
   6 -27   0   18.70    6.10
  -6 -27   0    7.90    5.20
   6 -27   0  -10.60   13.80
  -6 -27   0   10.70    5.80
   6 -27   0   12.30    4.90
  -6 -27   0   11.40    8.80
  -6 -27   0   16.80    3.90
   6 -27   0    7.70    7.60
   6  27   0   17.00    4.70
  -6  27   0    8.60   13.40
   6  27   0   15.20    5.30
   6  27   0    0.80    7.30
  -6  27   0   16.20    5.10
   6  27   0   14.10    3.90
  -6  27   0   14.40    6.20
   6  27   0   16.60    5.50
  -7 -27   0   15.70    6.80
  -7 -27   0   12.00    8.80
  -7 -27   0   18.50    5.20
  -7 -27   0   11.10    5.50
   7 -27   0    7.90    8.30
  -7 -27   0   22.60    8.60
   7 -27   0   28.90   11.20
   7 -27   0   19.60    6.70
  -7 -27   0   13.70   10.80
   7 -27   0   12.60   12.00
   7 -27   0   26.20    6.30
  -7  27   0   17.60    7.30
  -7  27   0   36.50    6.80
   7  27   0   24.70   11.90
   7  27   0   13.70    4.50
  -7  27   0   10.40    7.90
   7  27   0   13.60    4.60
  -7  27   0    0.20   15.50
   7  27   0   17.10    5.50
  -7  27   0   12.40    4.90
   0 -28   0   95.59   14.20
   0 -28   0   96.59   19.90
   0 -28   0   78.09   12.00
   0 -28   0   78.59   11.90
   0 -28   0   83.29   11.10
   0 -28   0  110.19   28.20
   0  28   0   68.49    9.80
   0  28   0   44.90   16.30
   0  28   0   91.39   18.30
   0  28   0   91.99    8.20
   0  28   0   92.29   10.40
   0  28   0   68.29   10.20
   0  28   0   89.19   10.40
   0  28   0   74.59   11.10
  -1 -28   0   19.60    4.90
   1 -28   0   26.60   15.30
   1 -28   0   27.30    5.50
  -1 -28   0   18.10    6.30
   1 -28   0   29.90    6.50
   1 -28   0   23.80   11.20
  -1 -28   0   18.90    5.90
  -1 -28   0   28.80   11.70
   1 -28   0   25.40    7.00
  -1 -28   0   22.30    5.90
  -1 -28   0   42.70   16.00
   1 -28   0   25.70    6.10
   1  28   0   18.80    4.60
   1  28   0   59.99   19.00
  -1  28   0   47.40   16.60
  -1  28   0   23.40    5.50
   1  28   0   22.40    5.30
  -1  28   0   15.50   12.20
   1  28   0   23.30   12.10
   1  28   0   20.50    6.10
   1  28   0   27.40    6.00
  -1  28   0   27.00    5.90
   2 -28   0    6.00    5.60
   2 -28   0   14.00    9.10
  -2 -28   0    6.20    5.40
  -2 -28   0    5.90    7.80
  -2 -28   0    4.10    5.60
   2 -28   0    9.10    7.00
  -2 -28   0    9.00    3.60
  -2 -28   0    4.40   14.10
   2 -28   0   15.20   13.60
   2 -28   0    7.80    2.40
   2 -28   0   -0.30    8.60
   2 -28   0   11.80    5.20
  -2 -28   0    3.40    3.60
   2  28   0   -6.40    7.50
  -2  28   0    5.40    3.50
   2  28   0    3.40    8.30
  -2  28   0    6.40    7.50
  -2  28   0    1.30    9.60
  -2  28   0    3.80    3.00
   2  28   0    9.70    4.20
   2  28   0    7.80    4.10
  -2  28   0    5.80    4.10
   2  28   0    6.60    6.40
   2  28   0    4.70    3.50
   2  28   0    8.10    3.00
   2  28   0    2.50    3.00
  -3 -28   0  278.97   40.00
   3 -28   0  316.07   39.00
   3 -28   0  334.27   46.50
   3 -28   0  285.67   30.00
   3 -28   0  283.27   29.10
  -3 -28   0  277.37   29.50
  -3 -28   0  354.06   30.80
  -3 -28   0  289.47   30.90
  -3 -28   0  361.66   46.60
  -3 -28   0  362.06   34.40
   3 -28   0  261.67   27.20
   3 -28   0  306.67   28.60
   3 -28   0  323.57   31.40
  -3 -28   0  264.67   27.30
   3  28   0  306.77   33.30
  -3  28   0  330.57   28.80
   3  28   0  253.47   31.30
   3  28   0  303.17   27.40
   3  28   0  317.07   39.10
   3  28   0  241.48   29.10
   3  28   0  325.67   31.50
  -3  28   0  241.78   28.10
  -3  28   0  245.68   40.20
  -3  28   0  359.36   37.30
  -3  28   0  307.87   35.00
   3  28   0  261.37   36.40
  -4 -28   0   82.69   30.50
   4 -28   0   45.80   33.10
  -4 -28   0   38.70    6.30
   4 -28   0   49.20    9.30
   4 -28   0   43.00    7.50
  -4 -28   0   43.90    9.20
  -4 -28   0   48.50   14.10
  -4 -28   0   50.59    8.90
  -4 -28   0   54.49   10.80
   4 -28   0   55.49    9.80
   4 -28   0   62.29   14.20
   4 -28   0   52.99   11.60
   4 -28   0   70.39   18.80
   4 -28   0   39.30    7.90
  -4 -28   0   48.00    8.70
   4  28   0   47.70   14.50
  -4  28   0   34.40    7.90
   4  28   0   45.50    6.70
   4  28   0   42.90   14.20
   4  28   0   66.89    9.90
  -4  28   0   57.39    8.70
   4  28   0   52.39    8.50
  -4  28   0   70.19    9.80
   4  28   0   41.20    8.00
   4  28   0   53.39   11.60
   4  28   0   33.20    7.50
  -4  28   0   47.50   19.30
  -4  28   0   66.59    7.90
  -4  28   0   43.40    8.50
  -4  28   0   67.39   15.10
  -4  28   0   51.69    7.90
   4  28   0   67.09   11.70
   5 -28   0  520.45   51.69
  -5 -28   0  602.94   66.39
   5 -28   0  550.54   65.39
  -5 -28   0  448.46   50.69
  -5 -28   0  505.15   56.19
   5 -28   0  497.05   48.70
  -5 -28   0  438.86   49.50
   5 -28   0  486.35   49.50
   5 -28   0  514.95   58.89
   5  28   0  528.45   58.59
  -5  28   0  578.64   48.90
   5  28   0  545.35   48.50
   5  28   0  564.24   49.70
   5  28   0  461.05   52.69
  -5  28   0  560.44   49.50
  -5  28   0  622.84   48.60
   5  28   0  563.54   49.99
   5  28   0  509.35   47.60
  -5  28   0  525.65   50.69
   5  28   0  488.75   49.50
  -6 -28   0    2.10    4.80
  -6 -28   0    5.50    6.40
   6 -28   0    0.50    3.30
   6 -28   0   -2.80    3.50
   6 -28   0    2.60    9.90
  -6 -28   0    1.80    2.40
  -6 -28   0    8.20    5.00
   6 -28   0    1.60    7.70
  -6 -28   0    4.20    7.60
   6 -28   0    2.70    5.20
   6  28   0    4.10    8.80
  -6  28   0   -2.00    5.40
  -6  28   0    1.80    3.80
  -6  28   0    0.80    3.40
   6  28   0    2.40    4.20
   6  28   0    3.10    4.60
   6  28   0    2.80    2.70
   6  28   0    2.80    3.80
  -6  28   0    6.00   13.10
  -6  28   0    2.60    5.20
   7 -28   0  375.76   40.80
  -7 -28   0  375.26   47.90
  -7 -28   0  357.16   47.60
   7 -28   0  472.65   40.00
   7 -28   0  478.25   47.20
   7 -28   0  406.06   51.19
  -7 -28   0  412.46   38.50
   7 -28   0  465.25   40.40
  -7 -28   0  336.97   41.90
   7 -28   0  445.06   44.50
  -7 -28   0  387.26   41.40
  -7  28   0  425.66   44.30
   7  28   0  355.96   40.10
   7  28   0  378.96   38.80
  -7  28   0  483.45   40.00
   7  28   0  432.86   40.00
  -7  28   0  483.15   42.90
   7  28   0  395.56   47.70
   0 -29   0    5.20    4.20
   0 -29   0    1.50    3.40
   0 -29   0   -4.30    8.50
   0 -29   0   13.10   13.10
   0 -29   0    6.90    6.90
   0 -29   0    1.80    3.40
   0  29   0    3.60    3.60
   0  29   0    1.90    2.80
   0  29   0    3.10    7.20
   0  29   0   -0.70    2.80
   0  29   0    5.60    1.70
   0  29   0    5.00   10.40
   0  29   0    4.30    4.00
   0  29   0    3.50    3.30
   0  29   0    5.30    3.40
  -1 -29   0  211.08   22.80
   1 -29   0  216.08   24.40
   1 -29   0  234.68   38.30
  -1 -29   0  222.88   24.50
  -1 -29   0  233.48   23.60
   1 -29   0  195.68   21.70
   1 -29   0  178.38   22.30
  -1 -29   0  170.38   21.30
  -1 -29   0  262.27   39.60
   1 -29   0  215.38   23.40
  -1  29   0  216.78   21.80
   1  29   0  238.88   21.60
  -1  29   0  228.78   39.40
  -1  29   0  249.97   20.50
   1  29   0  196.18   22.10
   1  29   0  186.88   24.80
  -1  29   0  215.88   28.50
  -1  29   0  226.48   22.20
   1  29   0  211.68   32.30
  -1  29   0  212.08   22.90
   1  29   0  237.58   23.10
   1  29   0  212.58   28.50
   1  29   0  213.98   21.50
  -2 -29   0  202.28   21.10
   2 -29   0  193.38   36.90
  -2 -29   0  276.37   39.70
   2 -29   0  150.88   17.10
  -2 -29   0  221.78   23.50
   2 -29   0  174.78   20.60
  -2 -29   0  161.08   18.50
   2 -29   0  188.08   22.20
  -2 -29   0  170.58   20.10
   2 -29   0  201.38   28.80
  -2 -29   0  202.98   22.30
   2 -29   0  196.38   20.30
  -2 -29   0  203.68   28.10
   2 -29   0  226.78   24.90
   2 -29   0  174.58   19.20
   2  29   0  198.98   22.50
   2  29   0  185.38   19.00
   2  29   0  180.28   20.20
   2  29   0  156.88   22.40
   2  29   0  177.28   28.60
  -2  29   0  193.18   21.80
  -2  29   0  167.58   34.20
  -2  29   0  207.68   19.60
   2  29   0  228.68   21.00
   2  29   0  178.38   28.50
   2  29   0  187.78   18.30
  -2  29   0  183.18   26.10
   2  29   0  147.09   20.10
   2  29   0  180.58   23.90
   3 -29   0   64.29    9.10
  -3 -29   0   82.19   18.30
  -3 -29   0   85.79   12.80
   3 -29   0  100.09   12.40
  -3 -29   0   71.89    9.60
   3 -29   0   93.19   32.10
   3 -29   0   99.09   17.50
   3 -29   0   83.59   11.30
   3 -29   0  103.59   13.90
   3 -29   0   72.39   12.40
  -3 -29   0   77.19   14.40
  -3 -29   0  110.79   13.90
  -3 -29   0   99.69   13.20
  -3 -29   0   92.49   16.00
   3 -29   0   99.19   21.60
   3 -29   0   97.29   15.30
  -3 -29   0  132.69   40.30
  -3  29   0   71.29   22.10
   3  29   0   67.69   13.50
  -3  29   0   84.59   17.70
  -3  29   0   65.49   10.30
   3  29   0   81.59   19.30
  -3  29   0   82.69   11.20
   3  29   0  117.39   13.10
   3  29   0  101.09   12.20
  -3  29   0   98.79   12.40
   3  29   0   70.89   11.40
   3  29   0   52.99   17.50
  -3  29   0  112.79   10.60
   3  29   0   78.29    9.50
   3  29   0   86.99   12.20
   3  29   0   95.59   11.00
  -3  29   0   88.09   11.00
  -3  29   0   97.69   13.10
  -4 -29   0  198.38   22.70
  -4 -29   0  237.88   25.70
   4 -29   0  236.88   27.40
  -4 -29   0  241.38   26.90
  -4 -29   0  271.67   31.10
  -4 -29   0  228.28   32.60
   4 -29   0  204.98   24.90
  -4 -29   0  293.47   44.10
   4 -29   0  240.58   25.10
   4 -29   0  264.27   42.60
   4 -29   0  266.87   24.50
   4 -29   0  265.27   35.30
   4  29   0  275.47   25.30
   4  29   0  214.88   24.70
   4  29   0  308.57   26.00
  -4  29   0  280.27   25.50
   4  29   0  253.07   23.90
   4  29   0  190.18   24.10
  -4  29   0  261.97   26.20
   4  29   0  237.78   22.80
   4  29   0  213.28   36.70
  -4  29   0  258.87   24.20
   4  29   0  213.38   27.80
  -4  29   0  185.58   40.00
   5 -29   0    8.30    4.00
  -5 -29   0   17.30    6.00
  -5 -29   0   23.20   10.10
   5 -29   0   -6.00   15.30
  -5 -29   0   42.70   19.60
   5 -29   0   14.60    5.50
  -5 -29   0    7.10    6.20
   5 -29   0   22.40   13.10
   5 -29   0    9.40    5.80
   5 -29   0   12.90    7.40
  -5  29   0    7.70    5.70
  -5  29   0    1.50    5.20
   5  29   0   11.60    4.70
   5  29   0   12.90    3.60
  -5  29   0   10.20   13.00
   5  29   0   18.50   11.40
  -5  29   0   14.00    4.70
   5  29   0    8.50    4.60
   5  29   0    4.50    4.00
  -5  29   0    7.80    4.90
  -6 -29   0  194.98   29.40
   6 -29   0  223.08   26.00
  -6 -29   0  194.38   29.30
  -6 -29   0  173.18   22.70
   6 -29   0  205.98   21.50
   6 -29   0  205.08   33.00
   6 -29   0  168.58   22.00
  -6 -29   0  208.38   23.30
  -6 -29   0  187.88   24.50
   6 -29   0  225.68   28.60
   6 -29   0  242.38   24.00
   6  29   0  176.68   21.80
  -6  29   0  229.38   21.30
  -6  29   0  109.69   31.80
  -6  29   0  243.08   21.40
   6  29   0  181.78   29.20
   6  29   0  189.48   20.00
   6  29   0  193.08   22.00
  -6  29   0  191.78   23.40
   6  29   0  217.68   21.20
  -7 -29   0   31.40   13.20
  -7 -29   0   22.80    8.80
  -7 -29   0   29.80    7.70
   7 -29   0   12.00    5.80
   7 -29   0   37.20   12.60
   7 -29   0   25.50    6.10
  -7 -29   0   13.00    6.20
  -7 -29   0   13.00   11.40
   7 -29   0   29.30   11.20
   7 -29   0   16.50   14.40
   7  29   0   21.10    5.20
   7  29   0   29.70    7.20
  -7  29   0   27.10    8.90
  -7  29   0   11.50   20.10
   7  29   0   20.80    9.70
   7  29   0   22.10    6.50
  -7  29   0   36.20    7.20
   0 -30   0  330.87   34.90
   0 -30   0  364.66   36.50
   0 -30   0  379.96   51.39
   0 -30   0  380.76   38.50
   0 -30   0  332.27   34.40
   0 -30   0  360.56   35.90
   0 -30   0  401.86   43.90
   0  30   0  310.17   33.80
   0  30   0  362.36   35.30
   0  30   0  398.76   35.30
   0  30   0  390.66   34.40
   0  30   0  362.76   41.20
   0  30   0  327.37   44.50
   0  30   0  361.16   34.60
   0  30   0  372.46   34.00
   1 -30   0   38.60   18.00
   1 -30   0   43.40    8.50
   1 -30   0   25.30    8.10
  -1 -30   0   29.00    7.80
   1 -30   0   36.80   10.50
  -1 -30   0   49.40   10.70
  -1 -30   0   21.20    5.70
   1 -30   0   41.20    8.80
   1 -30   0   41.00   14.60
   1 -30   0   27.30    7.10
   1 -30   0   27.20    6.30
  -1 -30   0   33.50    8.00
  -1 -30   0   50.29   20.40
  -1 -30   0   19.20    6.00
  -1 -30   0   24.00   10.90
  -1 -30   0   26.10    7.70
  -1  30   0   22.50    5.50
   1  30   0   26.30   11.00
  -1  30   0   26.20    6.20
  -1  30   0   39.50    7.90
  -1  30   0   37.20    6.40
   1  30   0   39.10    7.60
   1  30   0   33.40    7.70
   1  30   0   31.80   12.70
   1  30   0   32.70    5.80
   1  30   0   42.90    6.90
   1  30   0   26.90    7.50
  -1  30   0   32.80    5.00
  -1  30   0   14.90   12.00
   1  30   0   23.30    6.20
  -1  30   0   26.50    7.10
  -1  30   0   40.20   13.20
   2 -30   0  470.55   44.40
   2 -30   0  423.96   41.60
   2 -30   0  387.16   42.20
  -2 -30   0  438.86   49.80
  -2 -30   0  380.76   40.90
   2 -30   0  400.26   49.70
  -2 -30   0  431.16   42.60
   2 -30   0  452.25   44.00
  -2 -30   0  471.25   44.10
  -2 -30   0  521.95   46.00
  -2 -30   0  437.16   44.00
  -2 -30   0  499.45   43.80
   2 -30   0  399.06   43.00
  -2  30   0  455.65   42.00
   2  30   0  462.65   40.80
   2  30   0  520.85   43.00
  -2  30   0  449.26   48.20
   2  30   0  447.26   42.50
   2  30   0  365.56   50.49
  -2  30   0  469.25   43.30
   2  30   0  406.06   42.60
   2  30   0  304.47   49.50
  -2  30   0  486.35   42.70
  -2  30   0  334.87   52.19
  -2  30   0  491.95   42.20
   2  30   0  477.15   41.70
   2  30   0  489.15   42.90
   2  30   0  432.66   50.29
   3 -30   0   59.79   24.20
   3 -30   0   49.50   10.10
   3 -30   0   51.09   16.50
   3 -30   0   44.00    6.70
  -3 -30   0   41.10    8.70
  -3 -30   0   66.29   13.70
   3 -30   0   78.99   14.20
   3 -30   0   47.50    8.40
  -3 -30   0   59.39   23.40
  -3 -30   0   50.19   16.10
   3 -30   0   58.29   11.40
  -3 -30   0   49.70   11.70
  -3 -30   0   57.49    7.40
  -3 -30   0   66.29   10.10
   3 -30   0   44.70    8.90
   3  30   0   56.19    9.50
   3  30   0   42.20   10.30
  -3  30   0   59.09    9.40
  -3  30   0   44.60    8.30
   3  30   0   45.40    9.50
   3  30   0   45.40    8.80
   3  30   0   59.69    9.40
   3  30   0   57.49    7.30
  -3  30   0   52.79    8.50
  -3  30   0   41.40   15.80
   3  30   0   57.59    8.50
   3  30   0   54.49   16.90
  -3  30   0   62.89   10.30
   4 -30   0  145.29   16.90
  -4 -30   0  166.78   23.40
   4 -30   0  142.89   18.00
  -4 -30   0  209.38   36.30
   4 -30   0  141.19   17.90
  -4 -30   0  145.39   19.90
   4 -30   0  135.99   27.80
  -4 -30   0  182.28   26.50
   4 -30   0  121.69   29.80
   4 -30   0  144.79   20.40
  -4 -30   0  139.09   18.40
   4  30   0  163.48   15.40
  -4  30   0  110.59   29.80
   4  30   0  146.99   17.70
   4  30   0  147.59   16.50
  -4  30   0  150.28   18.60
   4  30   0  118.89   23.70
   4  30   0  142.39   21.40
  -4  30   0  147.09   16.60
   4  30   0  160.18   17.60
  -4  30   0  180.48   20.20
  -5 -30   0   12.80    8.90
   5 -30   0    8.40    5.20
   5 -30   0   -0.10    4.50
   5 -30   0   13.50   11.20
  -5 -30   0   -4.20    5.70
   5 -30   0    5.10    8.60
  -5 -30   0    1.20    5.10
   5 -30   0    6.90    4.70
   5  30   0   -2.10    7.70
   5  30   0    3.50    2.80
   5  30   0   12.50    5.50
  -5  30   0  -12.60   10.30
  -5  30   0    4.20    4.90
  -5  30   0    3.90    4.30
   5  30   0    7.00    4.40
   5  30   0    6.70    4.10
  -5  30   0   11.20    4.40
  -5  30   0   -0.20    5.00
  -6 -30   0    5.80    5.10
   6 -30   0   -0.60    7.00
  -6 -30   0    0.20    8.00
  -6 -30   0    2.00    5.30
   6 -30   0   -2.30   10.50
   6 -30   0    2.50    4.90
   6 -30   0    4.50    7.20
  -6 -30   0    2.90    5.70
   6 -30   0    5.80    4.00
  -6 -30   0   10.90    9.00
  -6  30   0    4.30    5.20
  -6  30   0   -5.10    3.20
  -6  30   0  -18.40    9.20
   6  30   0    2.70    4.70
   6  30   0    0.70    4.10
   6  30   0    7.80    9.60
  -6  30   0    2.20    5.20
  -6  30   0    1.10    4.00
  -6  30   0    5.00    4.90
   6  30   0    2.80    3.30
   0 -31   0   12.70    5.40
   0 -31   0   13.00    5.40
   0 -31   0    6.80   10.10
   0 -31   0   14.40    6.90
   0 -31   0   12.10    4.90
   0 -31   0    5.80   14.50
   0 -31   0    7.50    6.30
   0  31   0    3.40    3.40
   0  31   0   10.00   10.20
   0  31   0    8.50    5.30
   0  31   0   19.80    4.50
   0  31   0   -6.70    8.00
   0  31   0   13.90    4.60
   0  31   0   16.70    5.50
   0  31   0    9.80    4.90
   0  31   0    8.70    4.90
  -1 -31   0  100.29   27.30
   1 -31   0   87.29   14.10
   1 -31   0   87.49   11.60
   1 -31   0  102.39   29.10
  -1 -31   0  107.69   16.60
   1 -31   0   87.49   12.40
   1 -31   0  121.69   19.10
  -1 -31   0  117.89   15.70
   1 -31   0   73.29   12.60
  -1 -31   0   85.19   11.50
  -1 -31   0   90.49   13.30
  -1 -31   0   87.49   15.20
   1 -31   0   91.59   15.00
   1 -31   0   93.39   16.90
  -1 -31   0   82.59   13.20
  -1 -31   0   79.79   18.90
   1 -31   0   85.99   21.60
  -1  31   0   81.69   12.70
   1  31   0   68.69   23.30
  -1  31   0   76.69   22.30
  -1  31   0  101.09    9.70
  -1  31   0   82.79   23.10
  -1  31   0   97.69   11.80
  -1  31   0   84.09   11.70
  -1  31   0   92.99   13.00
   1  31   0   89.09   11.60
   1  31   0   95.69   13.40
   1  31   0   90.69   13.30
   1  31   0   87.89   10.70
   1  31   0   68.59   12.70
   1  31   0   89.39   21.80
   1  31   0   72.29   11.60
   2 -31   0  158.38   26.20
   2 -31   0  127.89   14.00
   2 -31   0  215.08   40.80
  -2 -31   0  147.79   18.10
   2 -31   0  174.78   17.10
  -2 -31   0  119.69   23.70
  -2 -31   0  191.18   19.10
   2 -31   0  168.68   20.30
  -2 -31   0  167.68   20.30
  -2 -31   0  166.18   35.90
   2 -31   0  163.98   17.90
   2 -31   0  132.49   18.00
  -2 -31   0  122.99   15.60
   2  31   0   99.59   19.10
   2  31   0  160.98   17.60
   2  31   0   89.59   25.30
  -2  31   0  162.78   18.20
   2  31   0  186.28   18.40
  -2  31   0  188.98   18.30
   2  31   0  182.08   16.90
   2  31   0  145.49   17.60
  -2  31   0  138.69   30.20
  -2  31   0  158.28   16.90
   2  31   0  158.58   15.30
   2  31   0  125.89   17.80
   3 -31   0   54.89   10.80
   3 -31   0   57.89   18.00
   3 -31   0   64.09   13.70
   3 -31   0   50.39   23.10
   3 -31   0   32.70    8.50
   3 -31   0   48.00    8.60
  -3 -31   0   56.99   12.90
  -3 -31   0   39.90    6.80
  -3 -31   0   41.50    9.80
  -3 -31   0   55.99   16.70
  -3 -31   0   65.39   25.00
   3 -31   0   46.20    8.70
  -3 -31   0   38.90    9.90
   3 -31   0   37.30    8.40
   3  31   0   63.19    9.90
   3  31   0   42.40    8.70
   3  31   0   52.69   11.60
   3  31   0   52.49   12.90
   3  31   0   40.70    9.20
   3  31   0   46.10   15.40
  -3  31   0   44.90    8.00
  -3  31   0   31.20   16.70
  -3  31   0   44.80    9.10
   3  31   0   48.90    6.90
  -3  31   0   34.80    7.30
  -3  31   0   52.59    9.70
   3  31   0   61.19    9.00
  -3  31   0   67.19    7.80
   4 -31   0  306.87   33.40
  -4 -31   0  356.16   37.30
  -4 -31   0  354.06   43.60
   4 -31   0  391.56   59.99
   4 -31   0  366.66   45.20
   4 -31   0  411.96   35.30
  -4 -31   0  420.86   41.80
  -4 -31   0  296.87   32.90
  -4 -31   0  336.97   35.90
   4 -31   0  332.77   36.00
  -4 -31   0  464.25   67.89
   4 -31   0  350.46   35.60
  -4  31   0  416.96   37.20
   4  31   0  395.26   33.50
  -4  31   0  323.37   49.20
  -4  31   0  420.06   35.10
   4  31   0  434.06   36.10
   4  31   0  352.76   44.00
   4  31   0  288.67   34.80
   4  31   0  370.06   36.00
   5 -31   0   10.90   10.70
  -5 -31   0    6.90    5.70
  -5 -31   0    1.80    7.50
   5 -31   0    6.50    3.90
   5 -31   0    9.30    8.60
  -5 -31   0   -2.00    7.30
   5 -31   0    4.00    4.90
  -5 -31   0    2.80    6.50
   5 -31   0    0.80    4.50
   5  31   0    5.00    9.90
   5  31   0    1.00    4.30
   5  31   0   -1.10    3.70
   5  31   0    3.80    2.90
  -5  31   0    0.00    4.60
  -5  31   0    1.60    4.20
  -5  31   0    0.40   11.00
  -5  31   0    5.40    4.10
   6 -31   0  333.67   32.40
  -6 -31   0  289.57   40.10
  -6 -31   0  293.07   34.90
   6 -31   0  299.37   33.10
   6 -31   0  334.97   36.20
  -6 -31   0  321.27   41.20
   6 -31   0  309.17   43.40
  -6 -31   0  301.17   34.00
   6  31   0  331.77   41.30
   6  31   0  306.47   33.10
  -6  31   0  379.56   35.20
   6  31   0  346.57   33.40
  -6  31   0  352.06   31.90
   6  31   0  323.87   30.90
  -6  31   0  366.46   32.20
   0 -32   0  154.78   20.70
   0 -32   0  112.29   15.90
   0 -32   0   95.69   14.20
   0 -32   0  122.19   32.50
   0 -32   0  109.79   23.40
   0 -32   0   98.79   15.60
   0  32   0  102.29   15.90
   0  32   0  111.99   13.50
   0  32   0  114.79   15.20
   0  32   0   85.89   31.20
   0  32   0  141.49   15.70
   0  32   0  142.29   13.50
   0  32   0  129.19   14.70
   1 -32   0    5.10   10.10
   1 -32   0   20.00   17.00
   1 -32   0   15.50    5.50
  -1 -32   0   10.00   10.60
   1 -32   0    7.30    5.10
  -1 -32   0  -21.20   14.00
  -1 -32   0    4.70    3.90
  -1 -32   0    9.80    5.60
  -1 -32   0    9.00    5.30
  -1 -32   0    2.90    6.00
  -1 -32   0    2.90    5.90
   1 -32   0   11.60    7.50
   1 -32   0    6.00    4.10
   1 -32   0    6.30    5.30
   1 -32   0   10.10    9.30
  -1  32   0    4.40    4.50
   1  32   0    2.60    4.40
   1  32   0   12.80    5.40
  -1  32   0    6.80   12.20
   1  32   0    8.00    4.50
  -1  32   0    4.70    5.00
   1  32   0   -1.60   10.40
   1  32   0    3.00    3.60
  -1  32   0    6.40    6.70
   1  32   0    5.70    3.30
  -1  32   0    6.80    3.90
  -2 -32   0  172.78   23.30
   2 -32   0  204.98   23.50
   2 -32   0  195.78   32.00
  -2 -32   0  224.78   25.50
   2 -32   0  261.57   42.40
   2 -32   0  220.38   22.60
  -2 -32   0  227.18   32.10
  -2 -32   0  266.87   44.10
   2 -32   0  210.68   26.60
  -2 -32   0  191.48   21.50
   2 -32   0  245.78   28.40
  -2  32   0  216.78   23.90
   2  32   0  199.68   24.10
   2  32   0  190.68   26.60
  -2  32   0  236.58   23.00
   2  32   0  264.37   24.10
   2  32   0  235.78   21.30
   2  32   0  220.78   32.80
   2  32   0  218.98   23.80
  -2  32   0  226.28   36.10
   3 -32   0  129.09   23.60
   3 -32   0  125.09   15.50
  -3 -32   0  150.18   21.00
  -3 -32   0  149.49   26.60
  -3 -32   0  204.88   50.29
   3 -32   0  181.08   40.10
  -3 -32   0  109.79   13.90
   3 -32   0  138.39   25.90
  -3 -32   0  118.59   16.80
   3 -32   0  134.19   16.70
  -3 -32   0  143.99   19.30
   3 -32   0  126.79   26.30
   3  32   0  124.69   16.60
   3  32   0  113.69   26.40
   3  32   0  153.08   16.60
  -3  32   0  141.29   15.60
  -3  32   0  131.69   31.40
   3  32   0   99.89   16.00
  -3  32   0  135.89   17.30
  -3  32   0  165.98   14.70
   3  32   0  139.79   13.80
   4 -32   0   25.00    6.80
  -4 -32   0   25.50   10.50
   4 -32   0   18.80    6.50
  -4 -32   0   14.10   10.40
  -4 -32   0   14.30    4.30
  -4 -32   0   18.00    7.90
   4 -32   0   33.10   12.80
  -4 -32   0   29.30    7.60
   4 -32   0   15.20    4.40
   4 -32   0   15.10    5.60
   4 -32   0    4.30    7.10
  -4  32   0   17.80   13.50
   4  32   0   22.90   12.70
   4  32   0   25.40    6.40
  -4  32   0   20.70    5.80
   4  32   0   17.50    6.00
   4  32   0   21.80    4.50
   4  32   0   20.50    6.30
  -4  32   0   22.10    6.80
  -4  32   0   21.10    5.10
  -4  32   0   27.00    6.10
  -5 -32   0  203.18   29.70
  -5 -32   0  170.78   24.40
  -5 -32   0  188.28   23.30
  -5 -32   0  221.18   29.90
   5 -32   0  162.48   22.30
   5 -32   0  217.98   26.00
   5 -32   0  215.18   22.20
   5 -32   0  215.38   37.60
   5  32   0  207.78   22.60
  -5  32   0  224.58   21.90
  -5  32   0  170.08   40.50
   5  32   0  190.58   20.00
   5  32   0  202.68   31.60
  -5  32   0  241.78   21.70
   5  32   0  206.18   23.10
  -5  32   0  222.18   24.00
   0 -33   0    3.30    4.70
   0 -33   0   12.00    7.20
   0 -33   0   -1.00    9.10
   0 -33   0    3.00    4.10
   0 -33   0   12.20   20.00
   0 -33   0    5.30    5.50
   0  33   0    1.70    4.00
   0  33   0    0.80    2.80
   0  33   0    1.20    3.50
   0  33   0    8.30    3.50
   0  33   0   -2.50    8.50
   1 -33   0  348.97   35.60
   1 -33   0  354.76   37.30
  -1 -33   0  356.56   35.90
  -1 -33   0  356.66   44.00
   1 -33   0  438.66   42.40
   1 -33   0  391.56   55.69
   1 -33   0  366.16   44.80
   1 -33   0  351.86   35.80
  -1 -33   0  323.67   36.90
  -1 -33   0  432.76   58.49
   1 -33   0  358.86   37.00
  -1 -33   0  319.27   34.40
  -1  33   0  316.87   34.50
   1  33   0  378.86   33.90
  -1  33   0  367.66   34.80
  -1  33   0  300.77   46.50
   1  33   0  367.86   35.50
   1  33   0  357.76   36.10
  -1  33   0  368.26   36.10
  -1  33   0  378.86   35.30
   1  33   0  345.77   46.50
   1  33   0  402.86   36.20
   2 -33   0   15.80    5.60
  -2 -33   0   16.10    4.60
  -2 -33   0    8.70    6.60
   2 -33   0   12.70    5.80
   2 -33   0   14.80    7.40
   2 -33   0   24.10   12.70
  -2 -33   0   19.60   10.20
   2 -33   0   12.00    4.90
  -2 -33   0   19.50    7.80
  -2 -33   0   11.70    5.90
  -2  33   0   17.00    6.50
   2  33   0   15.80    4.20
  -2  33   0   12.50    4.90
  -2  33   0   15.50    4.10
   2  33   0    6.00    5.20
   2  33   0   -1.80    8.10
   2  33   0    8.30    4.80
   2  33   0   15.90    5.90
  -2  33   0   17.90   13.40
  -3 -33   0  190.08   22.20
   3 -33   0  202.58   21.90
   3 -33   0  164.18   18.20
   3 -33   0  200.18   20.90
   3 -33   0  197.68   31.10
  -3 -33   0  158.98   19.00
   3 -33   0  218.38   24.70
  -3 -33   0  230.98   31.20
   3 -33   0  195.28   22.60
  -3 -33   0  206.08   24.20
   3  33   0  245.38   22.20
   3  33   0  223.68   22.60
   3  33   0  227.68   19.10
  -3  33   0  232.08   23.00
  -3  33   0  141.09   33.50
  -3  33   0  195.18   21.90
   3  33   0  165.68   31.00
   3  33   0  166.18   21.70
  -4 -33   0    7.30    3.30
   4 -33   0    4.60    4.10
  -4 -33   0   -2.00    6.30
   4 -33   0    6.80    5.70
  -4 -33   0    5.10    5.70
   4 -33   0    4.50    5.30
   4 -33   0    7.60    6.90
  -4 -33   0   13.70   10.10
  -4 -33   0    3.60    7.40
   4 -33   0    7.70    3.40
   4 -33   0   20.00   13.10
  -4  33   0    1.80    4.20
  -4  33   0    6.80    8.00
   4  33   0    8.40    3.20
   4  33   0    8.70    9.70
   4  33   0    2.70    4.40
   4  33   0   14.10    6.00
  -4  33   0   -6.00   12.50
   4  33   0   10.90    4.90
  -4  33   0    2.70    4.60
   0 -34   0    9.50    5.60
   0 -34   0   22.20    6.60
   0 -34   0    5.70    7.00
   0 -34   0    5.60   10.00
   0  34   0   20.90    6.40
   0  34   0   15.60    6.40
   0  34   0   21.50    4.80
   0  34   0   26.40    5.50
   0  34   0   13.50    6.40
   0  34   0   13.90   13.60
  -1 -34   0   24.60   11.00
  -1 -34   0   17.00    5.70
  -1 -34   0   13.30    6.30
   1 -34   0   24.30    6.50
  -1 -34   0   14.90    8.10
   1 -34   0   15.60    6.50
   1 -34   0   34.40   12.60
   1 -34   0   19.20   11.70
   1 -34   0   13.30    7.20
   1 -34   0   20.90    7.50
  -1  34   0   22.80    6.70
   1  34   0   32.10    7.00
   1  34   0   12.90    6.70
   1  34   0   18.50    4.50
  -1  34   0   19.10    6.10
   1  34   0   22.10    6.10
  -1  34   0   26.10    6.40
   1  34   0   23.70   14.10
  -1  34   0   10.70   13.60
  -1  34   0   15.00    5.30
   1  34   0   14.70    5.50
   1  34   0   19.20    5.90
   2 -34   0   18.90   10.80
   2 -34   0   33.50   10.60
  -2 -34   0   36.10   12.70
   2 -34   0   38.10    7.40
   2 -34   0   41.50   12.00
  -2 -34   0   33.00   10.70
   2 -34   0   37.60    8.80
  -2 -34   0   38.70   10.80
   2 -34   0   15.50    7.10
  -2 -34   0   28.80    6.50
  -2 -34   0   29.50    8.60
   2  34   0   25.80    7.00
   2  34   0   29.10   12.70
   2  34   0   34.30    5.70
   2  34   0   22.10    7.80
  -2  34   0   50.19    6.50
  -2  34   0   30.60    7.90
  -2  34   0   23.80   13.70
  -2  34   0   33.90    7.10
   2  34   0   36.80    8.00
  -3 -34   0  244.48   26.70
  -3 -34   0  212.68   24.50
   3 -34   0  206.28   25.00
   3 -34   0  244.08   23.70
  -3 -34   0  187.18   21.50
   3 -34   0  214.58   24.40
   3 -34   0  249.68   27.00
   3 -34   0  209.08   32.80
  -3 -34   0  236.08   32.80
   3 -34   0  181.68   20.40
   3  34   0  269.77   24.60
  -3  34   0  202.08   39.90
   3  34   0  227.08   35.00
  -3  34   0  270.57   25.30
   3  34   0  198.18   24.40
   3  34   0  250.47   21.40
   3  34   0  260.67   25.30
  -4 -34   0    4.00    5.50
  -4 -34   0   -2.30    5.80
  -4 -34   0    4.20    9.00
   4 -34   0    1.40    2.80
  -4 -34   0   -0.30    2.70
   4 -34   0   -2.70    7.40
   4 -34   0   -4.60    5.30
  -4 -34   0    3.00    6.90
   4 -34   0    5.20    4.80
   4 -34   0    7.40   10.90
   4 -34   0    7.80    4.90
  -4  34   0    0.20    4.00
  -4  34   0   10.20   14.20
   4  34   0    1.60    4.00
  -4  34   0    1.50    4.80
   4  34   0    1.90    6.60
  -4  34   0   -3.40    3.30
   4  34   0    0.20    4.20
   4  34   0   -1.40    2.30
   4  34   0    0.60    4.70
   0 -35   0    2.60    6.50
   0 -35   0    2.30    4.40
   0 -35   0    3.80    4.90
   0 -35   0   15.50   11.50
   0  35   0   -1.50    3.60
   0  35   0   -0.50    3.10
   0  35   0    0.90    2.90
   0  35   0    4.90   10.60
   0  35   0    4.40    4.50
   0  35   0   -0.90    4.30
   1 -35   0   90.39   19.10
  -1 -35   0   58.39   10.60
  -1 -35   0  101.69   22.20
   1 -35   0   88.79   15.80
  -1 -35   0   77.09   13.90
   1 -35   0   63.79   11.50
   1 -35   0   78.89   21.20
  -1 -35   0   57.19   11.00
   1  35   0   91.99   12.40
   1  35   0   82.49    8.40
   1  35   0   68.69   14.00
   1  35   0   76.49   13.00
   1  35   0   93.29   12.60
  -1  35   0   89.29   11.20
   1  35   0   75.99    9.70
   1  35   0   89.49   23.30
  -1  35   0   69.89   21.50
  -1  35   0   91.69   13.50
  -1  35   0   97.49   12.10
  -2 -35   0   59.89   13.70
  -2 -35   0   55.29   15.70
   2 -35   0   53.89   11.60
  -2 -35   0   59.29    9.10
   2 -35   0   52.89   10.70
   2 -35   0   63.99   15.30
  -2 -35   0   65.29   11.80
  -2 -35   0   52.69   12.30
   2 -35   0   54.29   10.70
   2 -35   0   65.69   16.60
   2 -35   0   53.69    9.50
  -2  35   0   60.09   10.20
   2  35   0   53.39   10.60
   2  35   0   51.69   11.60
  -2  35   0   68.09   10.20
  -2  35   0   77.59    8.80
  -2  35   0   53.29   10.70
  -2  35   0   46.70   19.40
   2  35   0   50.39    9.40
   2  35   0   60.29    8.20
   2  35   0   29.30   14.50
   0 -36   0  259.87   31.50
   0 -36   0  307.57   33.20
   0 -36   0  282.17   31.10
   0 -36   0  356.26   41.80
   0  36   0  276.67   42.50
   0  36   0  337.87   31.00
   0  36   0  324.77   29.20
   0  36   0  238.08   32.10
   0  36   0  357.06   31.80
  -1 -36   0   10.30    5.00
   1 -36   0   18.50   10.40
   1 -36   0    9.70    5.80
   1  36   0    6.10    4.70
  -1  36   0   12.70    7.10
  -1  36   0    9.80    4.90
  -1  36   0   21.30    4.40
   1  36   0   10.10    6.10
   1  36   0   10.80    3.90
  12   0  -1    4.80    5.60
  12   0  -1   -4.10    4.10
 -12   0   1   -5.20    3.50
  12   0  -1  -10.30   10.30
  12   0  -1    3.50    4.80
 -12   0   1  -13.20   13.80
  12   0  -1   -0.60    5.60
 -12   0   1   -0.70    5.10
 -12   0   1    2.50    4.10
 -12   0   1   -5.10    5.00
 -12   0   1   -4.10    4.70
  11   0  -1  739.03   62.89
 -11   0   1  634.44   63.99
 -11   0   1  735.63   63.19
  11   0  -1  596.44   71.09
  11   0  -1  673.53   70.09
  11   0  -1  696.73   71.89
  11   0  -1  617.54   62.29
  11   0  -1  596.04   61.69
 -11   0   1  679.33   60.59
  11   0  -1  679.33   60.99
  10   0  -1   -5.60    5.50
  10   0  -1    0.10    4.10
 -10   0   1    1.30    4.60
  10   0  -1    4.20   10.70
 -10   0   1    2.30    4.40
  10   0  -1    0.30    3.70
 -10   0   1   -2.40   10.90
 -10   0   1    0.50    5.10
  10   0  -1   -5.20    8.10
 -10   0   1    0.30    5.60
 -10   0   1    3.20    3.90
 -10   0   1   -1.50    2.70
 -10   0   1    4.40    3.40
  10   0  -1   -4.70    6.20
  10   0  -1   -1.30    4.30
 -10   0   1    4.30    6.30
  10   0  -1    0.70    3.50
   9   0  -1  996.10   97.29
   9   0  -1 1190.78  105.49
  -9   0   1 1146.59   96.89
   9   0  -1 1045.60   97.79
   9   0  -1 1125.79  103.19
   9   0  -1 1163.68   97.09
  -9   0   1  883.91  104.29
  -9   0   1 1095.09   99.49
  -9   0   1 1174.48   95.09
  -9   0   1 1179.38   98.39
   9   0  -1 1134.39  106.19
   9   0  -1  879.41   98.49
  -8   0   1   -1.40    4.30
   8   0  -1   -1.00    3.00
   8   0  -1    2.20    3.20
  -8   0   1    1.40    3.70
   8   0  -1   -2.20    3.80
   8   0  -1   -2.00    6.40
  -8   0   1    0.10    2.80
   8   0  -1    2.60    5.00
  -8   0   1   -0.60    3.50
   8   0  -1    0.00    2.20
  -8   0   1    0.30    2.30
  -8   0   1   -0.80    4.10
   8   0  -1   -2.60    6.90
  -8   0   1   -1.30    1.10
   8   0  -1   -3.10    2.60
   8   0  -1   -4.30    6.40
  -8   0   1   -1.60    8.90
  -7   0   1  921.51   81.99
   7   0  -1  776.12   79.99
   7   0  -1  924.11   80.09
  -7   0   1  828.92   85.79
   7   0  -1  879.81   92.79
  -7   0   1  911.11   79.99
  -7   0   1  938.51   82.79
   7   0  -1  840.22   80.39
   7   0  -1  970.50   84.39
   7   0  -1  908.31   81.49
  -7   0   1  923.41   78.69
  -7   0   1  967.50   81.09
   7   0  -1  796.82   78.49
   7   0  -1  926.91   86.39
   7   0  -1  974.90   81.99
  -7   0   1  936.51   79.89
   6   0  -1    0.60    0.70
   6   0  -1    2.30    1.90
   6   0  -1    2.30    2.70
   6   0  -1   -2.10    4.00
  -6   0   1   -0.90    3.20
  -6   0   1    2.00    2.70
   6   0  -1    2.30    4.50
   6   0  -1    2.00    2.40
  -6   0   1    3.90    6.00
  -6   0   1    3.30    1.00
  -6   0   1   -0.80    3.00
  -6   0   1    2.00    1.70
   6   0  -1    0.30    2.00
   6   0  -1   -1.20    4.30
   6   0  -1    3.90    2.90
  -6   0   1    3.50    3.10
   6   0  -1   -0.20    2.30
   5   0  -1  996.10   85.69
  -5   0   1  929.71   81.49
   5   0  -1  928.31   85.29
   5   0  -1  968.10   84.29
  -5   0   1  963.10   85.99
  -5   0   1 1006.70   82.29
   5   0  -1  856.71   82.39
  -5   0   1  889.51   82.79
  -5   0   1  918.61   80.59
  -5   0   1  768.52   83.89
   5   0  -1  862.91   80.59
   5   0  -1  903.51   81.89
   5   0  -1  921.91   82.49
   5   0  -1  981.00   81.89
   5   0  -1 1028.80   82.89
  -4   0   1   -0.50    1.60
  -4   0   1   -0.60    4.50
   4   0  -1   -2.00    1.80
   4   0  -1    1.50    3.40
  -4   0   1    1.90    3.10
  -4   0   1    0.90    1.30
  -4   0   1    3.80    2.00
   4   0  -1    0.10    1.30
   4   0  -1    0.50    2.80
  -4   0   1    0.80    1.90
  -4   0   1    5.30    1.70
  -4   0   1    2.00    0.60
   4   0  -1    2.50    3.20
   4   0  -1    2.00    1.00
   4   0  -1    4.60    2.00
   4   0  -1    2.40    2.20
  -3   0   1   91.79    9.30
   3   0  -1   92.39    9.20
   3   0  -1   92.29   10.00
   3   0  -1   85.49   10.00
   3   0  -1   89.19   11.10
   3   0  -1   85.79    8.60
   3   0  -1   89.89    9.00
  -3   0   1   76.99   10.30
   3   0  -1   90.99   10.90
  -3   0   1   93.79    8.60
  -3   0   1  103.49   11.60
   2   0  -1    2.50    0.80
   2   0  -1    2.40    1.60
   2   0  -1    1.60    1.90
  -2   0   1   -0.40    0.80
   2   0  -1    1.30    0.70
  -2   0   1    0.00    2.20
   2   0  -1    2.80    1.20
  -2   0   1    0.60    0.50
   2   0  -1    0.70    2.40
  -2   0   1    2.40    0.70
   2   0  -1    1.90    0.40
  -2   0   1    0.90    0.70
  -2   0   1    1.80    0.80
  -2   0   1    0.70    0.80
  -2   0   1    1.30    2.00
  -1   0  -1 5984.30  502.95
   1   0   1 5491.15  502.25
   2   0   1   -0.10    0.50
   2   0   1    0.60    0.90
  -2   0  -1    0.30    1.10
   2   0   1    1.90    0.60
  -2   0  -1    1.80    0.80
   2   0   1   -1.60    2.50
   2   0   1    0.50    1.50
   2   0   1    2.10    2.40
  -2   0  -1    1.00    0.70
  -2   0  -1    2.00    3.10
   2   0   1    0.10    0.70
  -2   0  -1    3.00    1.20
  -2   0  -1    1.10    0.80
  -2   0  -1    2.20    1.90
  -2   0  -1    0.90    0.50
  -2   0  -1    1.00    0.70
  -2   0  -1    2.30    1.70
   2   0   1    0.30    0.50
   2   0   1    0.90    1.20
  -3   0  -1 2656.03  234.08
   3   0   1 2610.84  234.28
  -3   0  -1 2563.34  234.68
   3   0   1 2912.81  234.78
  -3   0  -1 2822.52  234.38
  -3   0  -1 2689.83  234.28
  -3   0  -1 2621.14  233.88
   3   0   1 2389.16  234.08
  -3   0  -1 2375.96  235.08
   3   0   1 2444.16  233.78
  -3   0  -1 2655.73  236.58
   3   0   1 2863.91  234.78
   3   0   1 2926.61  237.68
   3   0   1 2941.21  235.88
  -3   0  -1 2842.82  235.78
  -3   0  -1 2610.14  237.08
   3   0   1 2805.52  233.88
  -4   0  -1    1.20    1.50
  -4   0  -1    1.00    1.10
   4   0   1   -0.20    2.10
  -4   0  -1    0.30    1.80
   4   0   1   -3.00    2.60
   4   0   1   -3.20    4.50
   4   0   1    1.10    0.90
   4   0   1   -0.20    1.00
  -4   0  -1   -1.40    2.50
  -4   0  -1    1.90    3.60
   4   0   1    3.00    2.00
   4   0   1   -1.70    0.90
  -4   0  -1   -0.30    0.80
   4   0   1    2.60    2.40
   4   0   1    4.60    4.50
  -4   0  -1    0.80    2.70
  -4   0  -1   -2.00    2.10
  -4   0  -1   -0.80    5.90
   5   0   1 1160.38  115.49
  -5   0  -1 1326.77  115.99
   5   0   1 1440.56  122.19
  -5   0  -1 1332.47  119.79
  -5   0  -1 1316.27  116.39
   5   0   1 1436.06  117.39
  -5   0  -1 1156.78  120.69
  -5   0  -1 1281.57  117.19
  -5   0  -1 1234.58  115.39
   5   0   1 1153.18  116.19
   5   0   1 1401.06  119.49
  -5   0  -1 1383.76  118.79
   5   0   1 1283.67  116.49
   5   0   1 1496.45  121.09
  -5   0  -1 1394.86  116.69
   5   0   1 1424.66  117.39
   5   0   1 1355.76  115.89
   6   0   1    1.10    1.10
  -6   0  -1    1.50    2.10
   6   0   1   -2.80    2.50
  -6   0  -1   -1.30    7.10
   6   0   1    0.40    5.00
  -6   0  -1    2.30    3.30
  -6   0  -1   -0.50    3.20
   6   0   1   -1.00    1.20
  -6   0  -1    3.20    3.20
   6   0   1    0.30    5.40
   6   0   1   -1.90    2.60
   6   0   1    1.00    4.70
  -6   0  -1    1.70    1.70
   6   0   1    0.30    2.00
  -6   0  -1    1.30    3.40
   6   0   1   -0.60    1.60
  -6   0  -1   -0.60    1.40
   7   0   1  632.94   56.79
   7   0   1  680.83   58.59
   7   0   1  681.73   61.39
   7   0   1  549.74   55.59
   7   0   1  715.33   63.79
  -7   0  -1  673.13   57.29
  -7   0  -1  535.15   63.79
   7   0   1  666.73   64.89
  -7   0  -1  678.93   60.69
   7   0   1  664.03   58.39
   7   0   1  616.44   57.19
   7   0   1  553.74   56.69
  -7   0  -1  593.74   60.39
  -7   0  -1  630.24   56.09
  -7   0  -1  637.34   58.29
  -7   0  -1  653.03   57.09
   8   0   1   -0.10    2.20
   8   0   1   -1.40    4.30
   8   0   1    1.30    6.60
  -8   0  -1    0.70    4.40
  -8   0  -1    0.50    1.90
   8   0   1   -1.50    6.90
  -8   0  -1    1.90   10.90
   8   0   1   -3.40    8.10
  -8   0  -1   -1.10    2.30
  -8   0  -1    1.70    4.00
   8   0   1   -1.20    2.90
  -8   0  -1   -1.30    4.20
   8   0   1   -3.50    4.10
   8   0   1   -0.70    2.40
   8   0   1    1.80    3.10
  -8   0  -1   -0.40    4.90
   9   0   1    2.10    3.60
  -9   0  -1    2.50    5.20
  -9   0  -1    5.30    2.40
   9   0   1   -1.80    7.20
   9   0   1    3.20    3.30
   9   0   1    3.50    2.60
  -9   0  -1    5.00   10.40
  -9   0  -1    7.10    5.60
   9   0   1    6.20    4.40
   9   0   1   13.30    9.70
  -9   0  -1    0.20    5.00
  -9   0  -1    4.70    5.30
   9   0   1    7.50    9.80
  10   0   1   -8.90    5.30
 -10   0  -1   -4.50    4.40
 -10   0  -1   -5.10    2.00
  10   0   1   -4.00    9.10
 -10   0  -1   -2.30    3.10
  10   0   1   -3.00    3.60
  10   0   1   -1.60    9.90
 -10   0  -1    8.20    6.80
  10   0   1    5.20   11.00
 -10   0  -1  -10.20    9.90
  10   0   1   -2.00    4.80
 -10   0  -1    3.40    4.90
  10   0   1    2.30    6.40
  10   0   1    4.60    3.40
  10   0   1   -1.80    2.70
  11   0   1   60.29   17.50
  11   0   1   31.40    9.50
 -11   0  -1   26.60    9.80
  11   0   1   50.59    7.10
 -11   0  -1   52.59    6.60
  11   0   1   36.00    7.90
 -11   0  -1   67.69   12.20
 -11   0  -1   29.90    7.40
 -11   0  -1   12.10   16.60
 -11   0  -1   40.30   11.30
 -12  -1   1   16.70   15.40
  12  -1  -1   35.50   15.90
 -12  -1   1   18.30    9.60
  12  -1  -1   34.50    7.70
  12  -1  -1   27.30    8.00
 -12  -1   1   48.30    9.10
 -12  -1   1   13.70    7.20
  12  -1  -1   28.10    6.60
 -12  -1   1   33.20    6.80
  12  -1  -1   13.50   17.20
 -12  -1   1   30.60    9.70
  12   1  -1   34.50    8.50
  12   1  -1   22.70    6.70
 -12   1   1   27.70    7.90
 -12   1   1   15.60   19.50
  12   1  -1   21.60   15.40
  12   1  -1   32.10    7.00
  12   1  -1    0.80   13.60
 -12   1   1   36.20    9.90
 -12   1   1   19.50    6.70
  12   1  -1   33.60    8.30
  11  -1  -1   74.89   23.30
 -11  -1   1  136.59   16.40
  11  -1  -1   86.99   20.00
 -11  -1   1  104.99   13.20
  11  -1  -1  115.59   14.80
  11  -1  -1  109.09   23.20
  11  -1  -1  112.09   15.90
  11  -1  -1  124.29   16.80
 -11  -1   1  105.39   28.50
  11  -1  -1  132.89   14.30
 -11  -1   1  114.19   17.70
  11   1  -1  114.29   14.00
  11   1  -1   84.09   22.40
  11   1  -1   84.59   20.20
  11   1  -1  134.19   16.50
 -11   1   1   76.49   24.30
 -11   1   1  140.99   14.00
  11   1  -1   78.99   20.20
 -11   1   1  134.99   16.70
 -11   1   1  121.39   18.10
  11   1  -1  100.09   15.40
  11   1  -1  138.09   15.50
 -10  -1   1  396.96   38.00
 -10  -1   1  355.16   32.40
  10  -1  -1  320.47   32.70
  10  -1  -1  342.77   32.10
 -10  -1   1  315.27   34.90
  10  -1  -1  381.16   34.20
 -10  -1   1  328.97   32.00
  10  -1  -1  333.07   41.90
  10  -1  -1  320.97   33.20
 -10  -1   1  375.06   34.50
 -10  -1   1  252.57   41.60
  10  -1  -1  307.97   35.30
 -10  -1   1  368.16   31.90
  10  -1  -1  323.67   42.40
  10   1  -1  342.97   42.00
 -10   1   1  313.27   34.80
  10   1  -1  267.97   32.20
 -10   1   1  346.37   31.70
  10   1  -1  324.67   35.70
 -10   1   1  338.47   32.10
 -10   1   1  264.27   41.90
  10   1  -1  359.96   33.80
 -10   1   1  383.66   35.30
  10   1  -1  292.87   33.10
 -10   1   1  330.77   36.30
  10   1  -1  320.57   40.90
  10   1  -1  330.37   36.60
 -10   1   1  339.27   33.10
  10   1  -1  346.87   32.20
   9  -1  -1   -4.10    4.40
  -9  -1   1    6.70    4.90
   9  -1  -1    0.70    8.40
   9  -1  -1   -2.00    2.90
  -9  -1   1    7.60    5.00
  -9  -1   1    8.90    6.40
   9  -1  -1   -2.80    7.10
  -9  -1   1    4.10    3.10
   9  -1  -1    1.10    3.20
  -9  -1   1    0.40    2.50
  -9  -1   1    1.80    6.00
   9  -1  -1    9.00    8.90
  -9  -1   1   11.50   10.10
   9  -1  -1    2.50    3.20
   9  -1  -1    2.60    4.40
  -9   1   1    4.70   10.60
  -9   1   1    1.50    2.80
  -9   1   1    6.00    5.20
   9   1  -1    8.70    8.00
   9   1  -1    0.90    3.90
  -9   1   1    6.20    4.50
   9   1  -1    3.30    8.50
  -9   1   1    0.80    1.50
   9   1  -1    4.20    3.50
   9   1  -1    4.40    4.40
  -9   1   1   -0.70    5.30
   9   1  -1    2.90    3.30
   9   1  -1   11.00    8.70
  -9   1   1    1.90    3.80
   9   1  -1    3.60    3.70
  -9   1   1    4.70    4.80
   8  -1  -1  258.37   23.80
   8  -1  -1  238.98   31.50
  -8  -1   1  262.37   23.80
  -8  -1   1  244.28   26.00
  -8  -1   1  246.38   27.00
  -8  -1   1  251.57   24.90
   8  -1  -1  228.38   24.40
   8  -1  -1  235.38   25.50
  -8  -1   1  213.88   31.50
   8  -1  -1  245.78   29.20
   8  -1  -1  258.27   26.40
  -8  -1   1  251.77   22.00
  -8  -1   1  258.77   23.60
   8  -1  -1  236.08   24.00
   8  -1  -1  253.27   31.30
   8   1  -1  264.97   26.50
  -8   1   1  230.18   25.80
   8   1  -1  261.77   31.70
  -8   1   1  275.67   25.20
  -8   1   1  225.18   32.40
   8   1  -1  244.38   29.10
   8   1  -1  257.07   25.80
  -8   1   1  252.27   23.50
   8   1  -1  293.97   25.50
  -8   1   1  244.28   23.60
  -8   1   1  252.87   22.00
   8   1  -1  213.38   21.80
   8   1  -1  204.88   23.70
   8   1  -1  231.98   24.40
   8   1  -1  232.58   30.60
   8   1  -1  229.88   23.70
  -8   1   1  251.77   26.90
   7  -1  -1  434.66   44.30
   7  -1  -1  466.05   41.70
  -7  -1   1  445.86   42.10
  -7  -1   1  475.85   39.90
   7  -1  -1  445.26   46.40
   7  -1  -1  502.45   42.20
   7  -1  -1  401.06   40.40
  -7  -1   1  425.36   38.60
   7  -1  -1  385.16   40.00
   7  -1  -1  449.36   40.10
  -7  -1   1  479.05   41.10
  -7  -1   1  436.26   39.90
  -7  -1   1  408.26   45.90
   7  -1  -1  527.55   52.39
   7   1  -1  395.16   40.10
   7   1  -1  431.56   41.40
   7   1  -1  412.16   40.40
   7   1  -1  474.25   42.10
   7   1  -1  393.66   38.50
  -7   1   1  444.26   42.60
  -7   1   1  412.46   46.60
   7   1  -1  473.15   46.70
  -7   1   1  430.36   38.60
  -7   1   1  423.36   41.80
  -7   1   1  435.86   39.90
   7   1  -1  447.66   40.20
  -7   1   1  482.95   41.20
  -6  -1   1   49.99    6.10
   6  -1  -1   44.90    6.20
  -6  -1   1   42.60    5.90
   6  -1  -1   51.79   10.50
   6  -1  -1   38.60    8.60
   6  -1  -1   53.99    8.70
  -6  -1   1   52.59    8.30
   6  -1  -1   71.69   13.40
  -6  -1   1   35.30    7.10
  -6  -1   1   47.90    4.80
  -6  -1   1   69.19   13.90
   6  -1  -1   38.10    6.90
   6  -1  -1   50.29    7.10
  -6  -1   1   51.39    7.20
  -6  -1   1   41.40    9.50
   6   1  -1   62.59   12.40
   6   1  -1   36.90    7.70
   6   1  -1   46.30    6.20
   6   1  -1   72.89   13.70
  -6   1   1   53.99    8.20
   6   1  -1   45.40    6.70
  -6   1   1   43.60    6.10
  -6   1   1   89.69   19.50
  -6   1   1   53.79    7.40
   6   1  -1   53.49    4.90
  -6   1   1   47.10    6.00
  -6   1   1   50.19    8.40
  -6   1   1   46.50   10.10
  -6   1   1   49.10    4.80
   6   1  -1   57.49    7.40
   6   1  -1   49.40    7.50
   6   1  -1   68.89    9.70
   5  -1  -1  847.92   72.69
   5  -1  -1  898.11   73.79
   5  -1  -1  896.21   76.99
   5  -1  -1  730.23   71.39
   5  -1  -1  843.92   76.09
   5  -1  -1  858.31   75.39
  -5  -1   1  835.32   74.39
  -5  -1   1  809.62   76.49
  -5  -1   1  828.32   73.99
  -5  -1   1  791.72   72.99
   5  -1  -1  818.22   73.49
  -5  -1   1  836.22   72.39
  -5  -1   1  787.02   72.39
  -5  -1   1  803.12   71.59
   5  -1  -1  738.33   73.29
  -5  -1   1  703.03   74.99
   5   1  -1  835.42   73.49
   5   1  -1  902.61   73.89
  -5   1   1  831.12   76.99
  -5   1   1  843.52   73.19
   5   1  -1  843.82   76.49
   5   1  -1  861.61   75.29
   5   1  -1  727.23   72.79
  -5   1   1  794.92   72.39
  -5   1   1  861.31   74.29
   5   1  -1  889.01   72.99
   5   1  -1  828.42   76.39
  -5   1   1  808.72   73.79
  -5   1   1  839.42   72.49
  -5   1   1  804.42   71.59
  -4  -1   1   22.50    2.40
   4  -1  -1   22.30    5.40
   4  -1  -1   32.50    4.90
  -4  -1   1   26.20    4.80
  -4  -1   1   16.90    4.10
   4  -1  -1   31.90    4.10
  -4  -1   1   27.10    4.30
   4  -1  -1   25.00    5.50
   4  -1  -1   28.20    7.90
   4  -1  -1   21.40    2.20
  -4  -1   1   17.10    5.00
  -4  -1   1   25.90    7.30
  -4  -1   1   19.60    3.10
  -4  -1   1   22.10    3.20
   4  -1  -1   31.20    6.80
   4  -1  -1   27.40    4.00
  -4   1   1   20.90    6.80
   4   1  -1   18.20    3.70
   4   1  -1   35.90    4.70
   4   1  -1   27.50    7.00
  -4   1   1   24.80    4.50
  -4   1   1   16.20    3.70
   4   1  -1   22.50    5.70
  -4   1   1   18.60    4.90
  -4   1   1   24.30    3.40
   4   1  -1   17.30    3.70
  -4   1   1   24.40    2.40
   4   1  -1   30.20    4.30
   4   1  -1   32.90    6.70
  -4   1   1   21.80    3.80
   4   1  -1   29.30    4.10
  -4   1   1   28.00    3.40
  -3  -1   1 1984.80  193.28
   3  -1  -1 2462.55  194.08
   3  -1  -1 2114.99  191.98
   3  -1  -1 2208.48  192.88
  -3  -1   1 2256.97  192.28
  -3  -1   1 2194.28  193.48
   3  -1  -1 2241.78  191.78
   3  -1  -1 2376.16  194.08
  -3  -1   1 2210.98  191.88
  -3  -1   1 2270.97  191.48
  -3  -1   1 2003.40  190.98
  -3  -1   1 2217.38  191.58
   3  -1  -1 2063.09  191.68
   3  -1  -1 2213.38  192.78
  -3  -1   1 2277.87  192.68
  -3   1   1 1986.80  193.28
   3   1  -1 2394.16  192.28
  -3   1   1 2116.09  191.48
  -3   1   1 2163.68  191.88
  -3   1   1 2335.87  192.58
  -3   1   1 2210.38  191.58
   3   1  -1 2252.97  192.98
   3   1  -1 2330.17  193.78
   3   1  -1 2071.29  191.68
  -3   1   1 2331.87  194.08
   3   1  -1 2249.38  192.08
  -3   1   1 2080.69  192.18
   3   1  -1 1982.70  191.58
   3   1  -1 2203.18  193.28
   2  -1  -1   32.20    4.00
  -2  -1   1   33.40    5.40
   2  -1  -1   32.30    3.70
  -2  -1   1   31.90    3.80
  -2  -1   1   35.40    3.30
  -2  -1   1   27.70    5.00
   2  -1  -1   34.10    5.70
  -2  -1   1   36.70    3.50
   2  -1  -1   29.40    4.40
  -2  -1   1   34.10    3.70
   2  -1  -1   29.60    3.50
   2  -1  -1   36.20    5.60
  -2  -1   1   33.20    4.30
  -2  -1   1   35.50    3.40
  -2   1   1   35.30    4.30
  -2   1   1   28.10    3.10
   2   1  -1   38.30    4.10
  -2   1   1   35.20    3.50
  -2   1   1   33.20    3.40
   2   1  -1   32.10    3.50
   2   1  -1   29.40    3.40
   2   1  -1   33.00    4.40
   2   1  -1   31.20    3.80
   2   1  -1   35.80    5.40
   2   1  -1   31.60    5.10
  -2   1   1   34.50    3.80
  -2   1   1   33.50    5.10
  -2   1   1   34.30    4.40
   2   1  -1   34.50    4.40
  -2   1   1   41.70    6.20
   1  -1  -1  828.62   69.09
  -1  -1   1  735.63   68.99
   1  -1   1 3039.30  237.18
  -1  -1  -1 2569.64  236.08
  -1  -1  -1 2660.93  236.88
   1   1   1 2886.51  236.78
  -1   1  -1 2448.75  236.08
  -1   1  -1 2570.64  237.08
  -1   1  -1 2824.02  237.38
   2  -1   1  917.21   78.19
  -2  -1  -1  847.22   78.19
   2  -1   1 1036.90   80.19
   2  -1   1  802.72   77.49
  -2  -1  -1  877.81   79.69
  -2  -1  -1  907.21   77.89
  -2  -1  -1  924.31   80.29
   2  -1   1  907.91   77.89
   2  -1   1  829.12   78.39
   2  -1   1  955.80   80.19
   2  -1   1  913.21   77.59
   2  -1   1  962.30   78.99
  -2  -1  -1  820.02   77.59
  -2  -1  -1  845.92   77.79
  -2  -1  -1  866.91   77.79
   2  -1   1  810.32   77.79
   2  -1   1  940.91   78.09
  -2  -1  -1  903.01   78.19
  -2  -1  -1  884.71   78.89
   2   1   1  945.31   77.59
  -2   1  -1  822.22   78.19
  -2   1  -1  883.61   78.89
  -2   1  -1  886.21   80.19
  -2   1  -1  888.31   77.59
  -2   1  -1  872.31   77.89
   2   1   1  974.80   78.89
   2   1   1  996.90   80.59
  -2   1  -1  869.91   79.59
   2   1   1  814.22   77.59
   2   1   1  870.81   77.89
   2   1   1  987.60   79.69
   2   1   1  833.82   77.89
  -2   1  -1  783.72   78.09
  -2   1  -1  877.31   77.59
   2   1   1  797.52   77.69
   2   1   1  945.31   78.19
  -2   1  -1  901.61   77.89
   2   1   1  972.70   78.29
  -3  -1  -1   78.69    7.50
   3  -1   1   69.69    6.90
   3  -1   1   65.69    7.30
  -3  -1  -1   72.59    8.10
  -3  -1  -1   79.49    7.00
  -3  -1  -1   73.79    7.30
  -3  -1  -1   73.19    7.60
  -3  -1  -1   77.69   10.40
   3  -1   1   85.09    9.40
   3  -1   1   91.19   11.40
  -3  -1  -1   66.69   10.90
   3  -1   1   76.79    7.10
   3  -1   1   76.09   10.90
   3  -1   1   70.69    7.50
  -3  -1  -1   77.09    9.10
   3  -1   1   77.89    8.10
   3  -1   1   80.29    8.20
  -3  -1  -1   73.99    8.10
   3   1   1   75.69   11.10
  -3   1  -1   75.59    7.40
  -3   1  -1   66.19   11.60
  -3   1  -1   78.89    8.20
   3   1   1   88.39   10.90
  -3   1  -1   77.99    7.50
   3   1   1   72.69    8.20
  -3   1  -1   61.09    8.30
   3   1   1   71.39    7.30
   3   1   1   73.39    8.00
  -3   1  -1   77.99    9.10
   3   1   1   67.69    7.00
   3   1   1   81.89    9.30
  -3   1  -1   72.19    7.40
  -3   1  -1   77.29    7.00
  -3   1  -1   77.29   10.00
   3   1   1   76.49    7.10
  -4  -1  -1  813.12   72.29
   4  -1   1  744.03   72.19
   4  -1   1  874.21   76.69
  -4  -1  -1  706.53   73.69
   4  -1   1  787.12   72.39
  -4  -1  -1  833.42   75.39
  -4  -1  -1  796.42   71.99
   4  -1   1  908.41   73.09
   4  -1   1  838.22   71.89
  -4  -1  -1  801.12   71.59
   4  -1   1  748.33   71.59
   4  -1   1  901.61   73.19
   4  -1   1  942.71   76.39
   4  -1   1  883.31   74.59
  -4  -1  -1  792.42   72.99
  -4  -1  -1  859.11   72.49
  -4  -1  -1  737.13   75.89
   4   1   1  885.01   73.19
  -4   1  -1  841.22   71.79
  -4   1  -1  765.32   72.99
   4   1   1  792.22   72.39
   4   1   1  874.31   72.99
  -4   1  -1  836.32   72.49
   4   1   1  737.23   71.59
   4   1   1  916.21   77.09
  -4   1  -1  833.02   72.09
   4   1   1  883.51   71.99
  -4   1  -1  685.73   73.39
   4   1   1  891.21   74.49
  -4   1  -1  810.42   72.29
   4   1   1  947.51   76.19
  -4   1  -1  790.52   74.79
   4   1   1  705.23   72.09
  -5  -1  -1  459.25   40.90
  -5  -1  -1  383.16   43.10
  -5  -1  -1  476.75   40.40
   5  -1   1  501.95   42.40
  -5  -1  -1  483.15   44.00
   5  -1   1  481.55   42.40
  -5  -1  -1  451.75   42.30
  -5  -1  -1  481.35   41.40
  -5  -1  -1  424.26   45.40
  -5  -1  -1  486.85   41.60
   5  -1   1  462.85   40.80
   5  -1   1  409.36   41.20
   5  -1   1  417.06   41.40
   5  -1   1  509.35   45.20
   5  -1   1  481.95   46.80
  -5  -1  -1  391.26   46.00
   5  -1   1  419.36   40.50
  -5   1  -1  462.45   40.90
   5   1   1  401.06   41.10
  -5   1  -1  455.95   43.60
   5   1   1  482.95   42.30
   5   1   1  473.25   40.80
  -5   1  -1  462.25   40.40
   5   1   1  512.75   46.20
   5   1   1  482.95   42.40
   5   1   1  420.26   40.50
   5   1   1  514.55   44.50
   5   1   1  510.95   47.30
  -5   1  -1  467.35   42.40
  -5   1  -1  436.36   46.80
   5   1   1  443.36   41.50
  -5   1  -1  485.15   41.50
  -5   1  -1  459.15   44.30
  -5   1  -1  478.75   41.60
   6  -1   1  337.97   31.60
  -6  -1  -1  366.06   31.40
  -6  -1  -1  324.17   32.30
   6  -1   1  353.46   32.50
  -6  -1  -1  347.97   31.50
   6  -1   1  344.47   32.50
   6  -1   1  383.56   35.30
  -6  -1  -1  334.37   34.20
  -6  -1  -1  290.37   36.90
  -6  -1  -1  340.27   35.00
  -6  -1  -1  339.07   30.60
   6  -1   1  302.47   31.10
   6  -1   1  353.56   36.80
   6  -1   1  381.36   38.50
   6  -1   1  302.47   30.20
   6  -1   1  346.07   30.70
   6   1   1  311.37   31.10
   6   1   1  356.76   30.70
   6   1   1  351.96   35.10
   6   1   1  329.47   31.50
   6   1   1  373.66   35.10
   6   1   1  308.97   30.20
   6   1   1  399.96   38.80
  -6   1  -1  335.37   34.60
   6   1   1  379.76   37.20
   6   1   1  355.76   32.50
  -6   1  -1  339.97   30.00
  -6   1  -1  317.07   32.30
  -6   1  -1  337.37   30.60
  -6   1  -1  358.06   31.60
  -6   1  -1  356.46   31.40
  -6   1  -1  250.97   36.70
   7  -1   1  544.25   50.49
  -7  -1  -1  455.15   55.69
   7  -1   1  586.04   50.69
  -7  -1  -1  573.94   49.50
   7  -1   1  573.64   53.69
  -7  -1  -1  579.54   49.30
   7  -1   1  524.85   49.40
  -7  -1  -1  576.14   50.59
  -7  -1  -1  556.74   48.30
   7  -1   1  602.14   57.49
  -7  -1  -1  525.35   52.69
   7  -1   1  557.74   55.19
   7  -1   1  485.45   49.00
   7  -1   1  554.34   48.40
  -7   1  -1  523.45   52.59
  -7   1  -1  561.64   48.30
  -7   1  -1  531.65   52.29
  -7   1  -1  564.44   49.40
  -7   1  -1  562.94   49.30
   7   1   1  590.94   57.39
   7   1   1  526.35   49.40
   7   1   1  469.85   47.80
   7   1   1  487.45   49.00
   7   1   1  547.95   53.29
  -7   1  -1  539.25   50.49
   7   1   1  556.44   50.49
   7   1   1  555.74   55.29
  -7   1  -1  443.26   56.19
   7   1   1  560.54   50.69
  -8  -1  -1   56.59    9.40
   8  -1   1   36.50   11.60
  -8  -1  -1   39.70    6.30
   8  -1   1   37.50    8.00
  -8  -1  -1   36.90    9.50
  -8  -1  -1   33.40    5.10
  -8  -1  -1   26.00   12.60
   8  -1   1   47.80    6.10
  -8  -1  -1   36.90   10.30
  -8  -1  -1   33.50    9.90
   8  -1   1   36.60   12.90
   8  -1   1   26.30    5.40
   8  -1   1   46.90   13.70
   8  -1   1   30.50    6.40
   8  -1   1   32.60    7.20
   8   1   1   39.20    6.80
   8   1   1   52.99    9.40
  -8   1  -1   34.00    7.40
  -8   1  -1   34.30    5.10
   8   1   1   38.30    4.70
  -8   1  -1   23.00    9.80
  -8   1  -1   43.90    6.60
   8   1   1   50.79    7.00
  -8   1  -1   52.59   11.60
   8   1   1   40.70    5.80
   8   1   1   21.70    5.10
  -8   1  -1   26.80   12.40
   8   1   1   51.89   13.20
  -8   1  -1   32.00    9.00
   8   1   1   37.30    8.80
   8   1   1   39.20   12.00
   8   1   1   47.30   14.10
  -9  -1  -1  613.94   52.09
   9  -1   1  584.24   59.89
  -9  -1  -1  555.04   57.39
   9  -1   1  484.05   52.99
   9  -1   1  480.65   55.29
   9  -1   1  565.64   63.59
   9  -1   1  676.63   53.69
  -9  -1  -1  673.53   55.79
   9  -1   1  592.64   52.39
  -9  -1  -1  633.54   58.69
   9  -1   1  499.35   53.49
   9  -1   1  581.14   61.39
  -9  -1  -1  600.84   55.49
  -9   1  -1  628.64   55.69
   9   1   1  611.24   61.79
   9   1   1  568.34   52.29
  -9   1  -1  576.74   51.89
   9   1   1  504.75   53.09
   9   1   1  574.34   59.39
   9   1   1  517.65   61.99
  -9   1  -1  622.74   56.29
  -9   1  -1  558.44   57.39
  -9   1  -1  606.94   57.89
   9   1   1  663.03   52.99
   9   1   1  566.94   53.89
  10  -1   1   22.30    8.90
 -10  -1  -1   15.10    6.10
  10  -1   1   12.50    5.80
 -10  -1  -1   35.50   11.60
  10  -1   1   23.20   12.80
 -10  -1  -1   10.60    7.30
  10  -1   1   32.10   12.60
 -10  -1  -1   13.00    3.60
  10  -1   1   16.90   12.90
  10  -1   1   20.50    5.50
  10  -1   1   12.70    6.90
  10  -1   1   17.60    7.80
 -10  -1  -1    4.90   10.60
 -10  -1  -1   14.10    5.70
 -10  -1  -1   18.40   11.10
  10  -1   1   21.80    4.50
  10   1   1   19.80   13.20
 -10   1  -1  -14.70   11.80
  10   1   1   11.80    4.00
  10   1   1   14.70    7.10
  10   1   1   18.40    6.30
 -10   1  -1   14.80    3.70
  10   1   1    0.60    9.20
 -10   1  -1    8.40    6.20
 -10   1  -1   11.00    4.80
 -10   1  -1   30.80    9.50
  10   1   1    4.00   10.20
 -10   1  -1   21.00    6.90
  10   1   1   17.20    5.30
  10   1   1   12.70    7.00
 -10   1  -1   19.50   10.50
  10   1   1   20.90    7.80
  11  -1   1  291.17   32.50
  11  -1   1  323.77   41.50
  11  -1   1  339.77   31.30
 -11  -1  -1  367.06   34.80
  11  -1   1  331.67   30.60
 -11  -1  -1  339.27   29.90
  11  -1   1  258.67   34.60
 -11  -1  -1  326.67   37.30
  11   1   1  355.96   42.40
  11   1   1  287.57   32.50
 -11   1  -1  321.87   37.20
 -11   1  -1  380.86   35.00
  11   1   1  317.37   30.50
  11   1   1  284.67   35.10
 -11   1  -1  337.67   29.80
  12  -2  -1   87.49   11.50
 -12  -2   1   46.60   19.70
 -12  -2   1   91.89   16.00
 -12  -2   1   65.99   12.50
 -12  -2   1   89.89   11.20
  12  -2  -1   83.49   12.80
  12  -2  -1   71.79   19.90
  12  -2  -1   52.19   11.80
  12  -2  -1   74.09   13.30
 -12   2   1   89.39   14.30
  12   2  -1   77.39   13.20
 -12   2   1   33.60   21.20
  12   2  -1   91.49   22.70
 -12   2   1   82.69   15.50
  12   2  -1   68.79   11.00
  12   2  -1   76.09   12.70
  12   2  -1   58.79   10.80
  12   2  -1   59.29   18.80
  11  -2  -1  175.48   18.50
 -11  -2   1   93.39   27.10
  11  -2  -1  178.18   30.30
  11  -2  -1  158.78   19.20
 -11  -2   1  164.38   21.90
  11  -2  -1  158.98   20.10
  11  -2  -1  168.38   31.50
 -11  -2   1  189.58   20.80
  11   2  -1  125.19   26.50
 -11   2   1  172.08   22.10
  11   2  -1  170.48   28.50
  11   2  -1  190.38   20.10
  11   2  -1  161.18   30.80
 -11   2   1  197.28   21.20
 -11   2   1  135.09   33.30
  11   2  -1  163.48   19.20
  11   2  -1  186.18   18.60
 -11   2   1  184.08   18.10
  11   2  -1  150.48   20.00
  10  -2  -1    4.30    8.70
 -10  -2   1    9.50    6.40
  10  -2  -1    7.10    5.30
 -10  -2   1    8.00    4.00
  10  -2  -1    5.50    3.60
 -10  -2   1    7.00   12.00
  10  -2  -1   10.60    4.20
  10  -2  -1    8.40    4.00
 -10  -2   1    4.70    3.30
 -10  -2   1    7.80    7.30
 -10  -2   1    7.40    6.30
 -10  -2   1    5.70    4.60
 -10  -2   1    3.60    5.20
 -10  -2   1    4.80    3.80
  10  -2  -1    2.10   10.50
  10  -2  -1    8.60    7.60
  10  -2  -1   13.90   12.40
 -10   2   1    3.90    3.80
  10   2  -1   14.50    4.50
  10   2  -1   10.10    9.40
 -10   2   1   26.00   15.60
 -10   2   1    8.70    6.00
 -10   2   1    2.60    5.50
 -10   2   1    9.50    5.80
  10   2  -1    9.30    5.50
  10   2  -1   -2.60    5.90
 -10   2   1    1.80    3.70
 -10   2   1   10.90    5.20
  10   2  -1    5.10    5.70
  10   2  -1    5.50    3.70
  10   2  -1    6.80    5.20
  10   2  -1   -1.60    7.10
   9  -2  -1  267.17   28.30
   9  -2  -1  262.57   29.70
  -9  -2   1  222.18   36.00
  -9  -2   1  302.27   27.20
  -9  -2   1  310.97   27.70
   9  -2  -1  238.18   27.50
  -9  -2   1  294.47   31.80
   9  -2  -1  268.47   36.20
  -9  -2   1  323.77   29.20
   9  -2  -1  265.97   35.20
   9  -2  -1  314.57   35.10
  -9  -2   1  273.57   27.10
   9  -2  -1  289.47   27.40
  -9  -2   1  281.17   30.10
   9   2  -1  288.97   27.60
   9   2  -1  291.67   35.70
   9   2  -1  282.27   35.60
  -9   2   1  320.97   29.40
  -9   2   1  286.47   25.40
   9   2  -1  250.97   25.30
   9   2  -1  331.87   29.10
   9   2  -1  279.87   28.50
   9   2  -1  269.87   27.80
  -9   2   1  261.07   29.80
  -9   2   1  295.07   27.20
   9   2  -1  323.87   34.80
  -9   2   1  298.77   31.10
   8  -2  -1  192.68   18.00
  -8  -2   1  173.78   19.20
  -8  -2   1  197.18   18.10
   8  -2  -1  198.78   24.40
   8  -2  -1  166.98   19.70
  -8  -2   1  148.99   25.90
  -8  -2   1  133.89   21.60
   8  -2  -1  159.78   18.50
   8  -2  -1  163.88   25.20
  -8  -2   1  197.68   19.20
  -8  -2   1  187.48   20.70
   8  -2  -1  206.98   21.00
   8  -2  -1  159.98   18.10
  -8  -2   1  180.98   17.80
  -8  -2   1  187.58   21.90
   8  -2  -1  180.88   26.20
   8   2  -1  205.58   21.20
   8   2  -1  169.18   16.20
  -8   2   1  189.08   20.70
   8   2  -1  193.98   20.40
   8   2  -1  171.68   18.70
  -8   2   1  182.38   21.20
   8   2  -1  192.68   18.40
  -8   2   1  162.38   27.00
   8   2  -1  188.18   29.80
  -8   2   1  175.38   17.80
  -8   2   1  187.38   19.40
   8   2  -1  184.08   25.70
   8   2  -1  166.98   18.10
  -8   2   1  172.18   16.10
  -7  -2   1  635.34   59.59
   7  -2  -1  689.93   59.59
   7  -2  -1  638.24   63.79
   7  -2  -1  608.34   58.09
  -7  -2   1  670.43   56.39
   7  -2  -1  678.93   62.29
  -7  -2   1  680.93   57.59
   7  -2  -1  617.84   58.99
   7  -2  -1  694.73   71.59
  -7  -2   1  676.53   58.59
   7  -2  -1  644.94   57.59
  -7  -2   1  687.33   60.99
  -7  -2   1  586.74   63.19
  -7  -2   1  669.43   57.69
   7   2  -1  661.63   59.29
   7   2  -1  675.53   59.69
  -7   2   1  639.54   60.09
   7   2  -1  640.64   57.89
   7   2  -1  653.53   61.79
  -7   2   1  547.35   63.69
  -7   2   1  636.64   59.59
   7   2  -1  625.84   66.09
   7   2  -1  630.94   63.69
  -7   2   1  639.64   56.29
   7   2  -1  584.64   57.79
  -7   2   1  683.43   57.69
   7   2  -1  566.64   56.29
   7   2  -1  595.84   58.09
  -7   2   1  689.03   58.79
  -7   2   1  631.14   57.59
   6  -2  -1  436.76   44.30
  -6  -2   1  469.25   42.90
  -6  -2   1  497.25   44.70
   6  -2  -1  409.86   43.90
   6  -2  -1  525.35   49.50
   6  -2  -1  481.35   45.20
  -6  -2   1  487.15   44.00
  -6  -2   1  500.35   46.50
   6  -2  -1  485.95   48.50
   6  -2  -1  499.25   44.80
  -6  -2   1  477.45   49.00
   6  -2  -1  502.75   47.60
   6  -2  -1  558.34   45.80
  -6  -2   1  497.45   43.90
  -6  -2   1  474.55   45.70
  -6   2   1  496.55   44.00
   6   2  -1  523.35   47.60
   6   2  -1  564.34   45.60
  -6   2   1  523.85   45.00
   6   2  -1  555.94   46.00
   6   2  -1  508.65   44.70
  -6   2   1  462.55   45.90
   6   2  -1  464.15   44.40
   6   2  -1  492.45   49.00
  -6   2   1  481.95   42.90
  -6   2   1  487.55   46.00
   6   2  -1  502.35   48.90
  -6   2   1  483.65   44.00
  -6   2   1  417.66   49.40
   6   2  -1  454.15   44.20
  -5  -2   1   37.10    7.00
  -5  -2   1   23.30    7.10
   5  -2  -1   31.30    7.90
  -5  -2   1   43.70    5.90
   5  -2  -1   39.00    8.40
   5  -2  -1   39.10    4.90
   5  -2  -1   36.40    5.40
  -5  -2   1   27.90    4.10
   5  -2  -1   16.50    4.60
  -5  -2   1   33.70    9.30
  -5  -2   1   30.10    3.10
   5  -2  -1   38.30    6.00
  -5  -2   1   29.90    6.10
   5  -2  -1   28.40    6.70
  -5  -2   1   30.50    4.20
   5  -2  -1   38.70    8.50
   5   2  -1   24.90    4.80
  -5   2   1   25.00    5.40
   5   2  -1   34.10    6.00
  -5   2   1   25.10    4.60
  -5   2   1   22.80    6.70
   5   2  -1   21.80    6.60
  -5   2   1   27.80    4.10
  -5   2   1   12.10    6.80
   5   2  -1   40.70    7.80
   5   2  -1   41.20    5.50
  -5   2   1   35.90    6.00
   5   2  -1   24.70    4.80
   5   2  -1   38.70    8.80
   5   2  -1   23.20    4.60
  -5   2   1   27.40    4.30
  -5   2   1   28.90    3.20
   5   2  -1   27.90    5.30
  -5   2   1   33.10    6.60
   4  -2  -1 2090.39  192.48
   4  -2  -1 2293.37  194.58
  -4  -2   1 2320.27  194.08
  -4  -2   1 2326.97  193.68
  -4  -2   1 2256.77  192.78
   4  -2  -1 2209.58  194.28
   4  -2  -1 2400.56  195.88
   4  -2  -1 2310.37  192.48
   4  -2  -1 2124.89  192.98
  -4  -2   1 2160.48  194.98
   4  -2  -1 2474.55  195.58
  -4  -2   1 2254.37  192.38
   4  -2  -1 1916.61  192.28
  -4  -2   1 2236.68  192.28
  -4  -2   1 1927.01  194.48
   4   2  -1 1956.80  192.38
   4   2  -1 2342.07  195.28
  -4   2   1 2312.87  193.78
  -4   2   1 2195.08  192.88
  -4   2   1 2052.69  193.18
  -4   2   1 2279.87  196.08
  -4   2   1 2290.27  192.38
   4   2  -1 2428.26  193.38
   4   2  -1 2034.90  192.58
   4   2  -1 2209.28  193.08
   4   2  -1 2294.87  195.38
  -4   2   1 1875.41  194.28
  -3  -2   1    9.70    3.80
  -3  -2   1    9.10    2.80
  -3  -2   1    9.40    2.10
  -3  -2   1    6.70    1.50
  -3  -2   1    4.50    1.30
  -3  -2   1    6.50    3.30
   3  -2  -1    4.00    1.60
   3  -2  -1    7.00    3.70
   3  -2  -1    7.20    1.70
  -3  -2   1   11.30    2.80
   3  -2  -1    3.90    2.30
   3  -2  -1    9.90    2.80
   3  -2  -1    8.90    2.00
   3  -2  -1    6.30    3.30
  -3  -2   1    6.30    1.50
  -3   2   1    5.50    1.40
   3   2  -1    2.90    1.50
  -3   2   1   10.10    2.60
   3   2  -1    8.70    3.00
   3   2  -1    5.20    3.20
   3   2  -1    6.90    2.70
   3   2  -1    8.10    1.00
  -3   2   1    8.50    2.30
   3   2  -1    4.20    2.30
  -3   2   1    7.10    1.70
   3   2  -1    5.80    1.80
  -3   2   1    5.80    1.40
  -3   2   1    4.40    1.50
   3   2  -1   10.40    2.20
   3   2  -1    3.20    1.10
  -3   2   1    5.40    1.90
  -3   2   1    6.20    3.70
  -3   2   1    8.20    3.30
  -2  -2   1 1463.45  122.79
  -2  -2   1 1369.76  123.09
  -2  -2   1 1528.85  122.19
   2  -2  -1 1260.47  121.49
   2  -2  -1 1338.37  121.59
  -2  -2   1 1404.56  121.79
   2  -2  -1 1563.14  123.39
   2  -2  -1 1408.16  121.69
  -2  -2   1 1423.66  121.59
  -2  -2   1 1414.76  122.59
   2  -2  -1 1449.65  122.39
   2  -2  -1 1512.55  123.39
  -2  -2   1 1359.76  121.59
   2  -2  -1 1432.26  122.49
   2  -2  -1 1334.67  122.09
  -2  -2   1 1473.35  122.09
   2  -2  -1 1299.77  121.79
   2   2  -1 1424.16  122.89
   2   2  -1 1354.76  122.59
  -2   2   1 1460.15  121.69
  -2   2   1 1453.05  122.19
  -2   2   1 1427.56  121.49
   2   2  -1 1279.97  121.59
   2   2  -1 1432.26  122.39
  -2   2   1 1337.27  122.89
   2   2  -1 1393.46  121.89
  -2   2   1 1254.47  121.89
   2   2  -1 1304.97  121.69
   2   2  -1 1213.28  121.59
  -2   2   1 1343.07  122.29
  -2   2   1 1395.46  121.79
   2   2  -1 1430.56  121.99
  -2   2   1 1517.25  123.49
   1  -2  -1 1678.93  143.39
  -1  -2   1 1742.13  143.99
   1  -2  -1 1698.93  144.39
   1  -2  -1 1528.55  143.09
  -1  -2   1 1557.54  143.29
   1  -2  -1 1768.62  144.09
   1   2  -1 1452.65  143.09
   1   2  -1 1683.13  143.19
  -1   2   1 1594.44  144.19
  -1   2   1 1774.72  143.59
   1   2  -1 1560.94  143.29
   1   2  -1 1655.33  143.99
   1   2  -1 1693.53  143.89
   0  -2   1  981.00   87.49
   1  -2   1 1864.71  160.28
  -1  -2  -1 1759.62  159.68
  -1  -2  -1 1932.51  161.28
  -1  -2  -1 1886.51  159.98
   1  -2   1 2020.40  161.28
  -1  -2  -1 1792.12  160.48
  -1  -2  -1 1626.94  160.28
   1  -2   1 1733.13  159.78
   1  -2   1 1852.21  160.68
  -1   2  -1 1707.43  159.58
   1   2   1 1794.52  159.58
   1   2   1 1942.51  159.88
  -1   2  -1 1824.02  160.28
   1   2   1 1960.40  161.18
   1   2   1 1814.62  160.18
  -1   2  -1 1638.34  159.78
  -1   2  -1 1959.30  161.48
   1   2   1 1922.11  160.48
  -2  -2  -1  134.19   11.80
  -2  -2  -1  122.49   12.80
  -2  -2  -1  122.99   11.50
  -2  -2  -1  120.69   13.60
   2  -2   1  126.19   11.40
  -2  -2  -1  131.59   12.10
  -2  -2  -1  120.49   12.20
  -2  -2  -1  130.19   14.40
   2  -2   1  138.29   11.80
  -2  -2  -1  129.49   11.70
   2  -2   1  134.29   13.00
   2  -2   1  130.99   13.70
   2  -2   1  141.79   14.60
   2  -2   1  133.59   12.00
  -2  -2  -1  121.69   11.60
   2  -2   1  119.39   12.20
   2  -2   1  125.79   12.10
  -2   2  -1  125.99   14.80
   2   2   1  114.79   11.50
   2   2   1  114.99   11.60
   2   2   1  114.79   11.50
  -2   2  -1  129.89   11.40
   2   2   1  132.39   11.80
  -2   2  -1  114.99   12.20
  -2   2  -1  135.59   11.90
   2   2   1  116.39   11.60
   2   2   1  136.49   12.00
  -2   2  -1  133.29   11.80
  -2   2  -1  133.39   12.90
   2   2   1  139.39   14.40
  -2   2  -1  128.89   11.50
   2   2   1  131.79   12.20
  -2   2  -1  124.09   13.40
   2   2   1  142.19   12.90
  -2   2  -1  122.09   12.00
  -3  -2  -1  349.37   38.50
   3  -2   1  469.75   39.60
  -3  -2  -1  424.16   39.40
  -3  -2  -1  402.56   37.80
   3  -2   1  403.56   35.80
   3  -2   1  401.66   36.30
  -3  -2  -1  406.76   36.20
  -3  -2  -1  391.56   36.00
  -3  -2  -1  388.06   36.70
  -3  -2  -1  412.56   36.30
   3  -2   1  443.16   39.30
   3  -2   1  366.96   36.10
  -3  -2  -1  389.46   35.80
  -3  -2  -1  393.96   36.70
   3  -2   1  422.16   36.80
   3  -2   1  438.96   37.90
   3  -2   1  447.46   36.70
  -3   2  -1  397.36   35.70
   3   2   1  371.26   36.10
   3   2   1  424.56   37.70
  -3   2  -1  386.46   36.80
  -3   2  -1  416.06   37.70
   3   2   1  368.86   35.80
   3   2   1  393.46   36.20
   3   2   1  446.66   38.90
   3   2   1  430.26   36.70
   3   2   1  437.46   36.90
   3   2   1  455.05   36.10
   3   2   1  469.05   40.00
  -3   2  -1  357.76   36.90
  -3   2  -1  412.06   40.10
  -3   2  -1  386.86   38.10
  -3   2  -1  393.86   36.20
   3   2   1  358.66   36.00
  -3   2  -1  417.46   36.30
  -3   2  -1  425.76   36.00
   4  -2   1  194.78   17.80
   4  -2   1  213.58   21.60
  -4  -2  -1  167.18   16.40
  -4  -2  -1  166.58   17.70
   4  -2   1  202.48   19.60
  -4  -2  -1  165.08   21.40
   4  -2   1  190.08   17.60
   4  -2   1  215.68   22.10
  -4  -2  -1  178.18   17.60
   4  -2   1  171.68   16.90
  -4  -2  -1  178.38   20.50
  -4  -2  -1  186.88   19.10
  -4  -2  -1  193.78   16.90
   4  -2   1  183.58   16.40
   4  -2   1  165.08   16.70
   4   2   1  193.18   16.60
   4   2   1  196.58   19.30
  -4   2  -1  172.88   22.90
  -4   2  -1  148.79   18.00
   4   2   1  188.88   17.90
  -4   2  -1  171.38   18.80
  -4   2  -1  189.18   17.10
   4   2   1  178.48   17.50
   4   2   1  157.08   16.20
  -4   2  -1  175.78   16.80
   4   2   1  160.28   16.60
   4   2   1  192.58   21.60
  -4   2  -1  178.48   16.10
  -4   2  -1  196.18   17.00
  -4   2  -1  175.58   17.80
   4   2   1  175.68   17.00
   4   2   1  182.28   20.70
  -4   2  -1  174.88   19.40
   5  -2   1  742.23   65.99
   5  -2   1  860.41   71.69
  -5  -2  -1  771.32   69.09
  -5  -2  -1  623.84   68.39
  -5  -2  -1  770.82   71.79
  -5  -2  -1  631.94   70.59
   5  -2   1  665.63   66.39
   5  -2   1  767.02   67.39
  -5  -2  -1  780.92   66.59
   5  -2   1  694.93   66.59
  -5  -2  -1  721.03   67.29
   5  -2   1  830.02   67.49
  -5  -2  -1  801.32   66.79
  -5  -2  -1  737.83   65.99
   5  -2   1  770.92   71.69
   5   2   1  819.12   72.39
  -5   2  -1  742.43   69.39
   5   2   1  779.92   67.59
   5   2   1  685.93   65.69
   5   2   1  802.92   70.99
  -5   2  -1  762.72   66.19
   5   2   1  788.02   66.09
  -5   2  -1  760.22   68.89
  -5   2  -1  695.63   71.99
  -5   2  -1  704.63   67.39
   5   2   1  657.63   66.29
  -5   2  -1  786.42   66.79
   5   2   1  741.93   66.69
   5   2   1  780.32   67.39
   5   2   1  787.72   69.29
  -5   2  -1  776.32   65.79
  -5   2  -1  785.42   66.69
   6  -2   1  550.84   55.99
   6  -2   1  508.05   49.50
   6  -2   1  563.14   53.19
  -6  -2  -1  569.64   52.79
  -6  -2  -1  567.34   53.69
   6  -2   1  552.94   49.00
   6  -2   1  628.04   55.79
   6  -2   1  573.84   50.79
  -6  -2  -1  564.54   49.00
  -6  -2  -1  584.04   49.99
  -6  -2  -1  530.45   50.59
   6  -2   1  501.55   49.70
  -6  -2  -1  567.54   49.70
   6  -2   1  620.14   50.99
  -6  -2  -1  473.35   54.89
  -6   2  -1  545.25   48.40
  -6   2  -1  546.35   50.79
   6   2   1  476.75   49.40
  -6   2  -1  575.44   49.80
   6   2   1  594.94   49.20
   6   2   1  512.45   49.70
  -6   2  -1  583.24   52.59
   6   2   1  571.24   53.09
  -6   2  -1  520.55   52.69
  -6   2  -1  570.34   49.90
   6   2   1  476.15   48.60
   6   2   1  576.94   56.29
   6   2   1  577.94   50.79
  -6   2  -1  470.65   55.89
  -6   2  -1  552.74   49.10
   6   2   1  575.54   54.99
   6   2   1  595.64   54.29
   7  -2   1   87.19   11.90
  -7  -2  -1   69.39   13.20
  -7  -2  -1   85.09    9.40
   7  -2   1   73.29    9.10
  -7  -2  -1   67.59   16.30
   7  -2   1   93.29   18.70
  -7  -2  -1   74.79    8.10
  -7  -2  -1   59.79   12.10
   7  -2   1   99.29   15.70
   7  -2   1  107.09   18.70
   7  -2   1   75.89   11.00
   7  -2   1   68.29    8.40
  -7  -2  -1   89.39   11.20
   7  -2   1   73.19    9.60
  -7  -2  -1   78.79   13.30
  -7   2  -1   57.69   17.20
   7   2   1   72.89    9.20
   7   2   1   96.49    9.20
  -7   2  -1   75.29    8.20
   7   2   1   75.29    9.80
   7   2   1   71.09    7.70
  -7   2  -1   83.49    9.40
   7   2   1   76.09   15.20
   7   2   1   99.29   11.50
   7   2   1   65.89    8.90
   7   2   1   60.99   14.40
   7   2   1  112.99   17.10
  -7   2  -1   77.19   13.20
  -7   2  -1   86.39   12.90
  -7   2  -1   81.19    9.50
  -7   2  -1   51.39   11.00
   7   2   1   81.79   11.70
  -7   2  -1   87.99   11.10
  -8  -2  -1  661.03   66.49
   8  -2   1  594.94   64.29
   8  -2   1  754.32   64.49
   8  -2   1  704.33   61.69
  -8  -2  -1  738.43   62.79
   8  -2   1  614.54   62.39
  -8  -2  -1  721.13   64.19
   8  -2   1  707.23   64.19
   8  -2   1  636.04   62.79
   8  -2   1  730.03   69.99
   8  -2   1  735.33   68.19
  -8  -2  -1  731.53   61.59
  -8  -2  -1  790.92   67.79
   8  -2   1  699.73   71.49
   8   2   1  710.03   61.79
   8   2   1  671.63   64.29
  -8   2  -1  736.73   66.59
  -8   2  -1  683.43   64.19
   8   2   1  647.34   62.79
   8   2   1  747.23   70.09
  -8   2  -1  692.93   61.49
   8   2   1  716.73   71.19
  -8   2  -1  711.13   62.69
   8   2   1  626.44   62.39
   8   2   1  705.13   67.49
   8   2   1  621.04   60.99
  -8   2  -1  671.43   66.29
   8   2   1  737.33   64.29
  -9  -2  -1   -1.30    1.90
  -9  -2  -1    2.30    5.70
   9  -2   1    1.50    2.50
   9  -2   1   -2.70    7.90
   9  -2   1   -3.00    3.10
  -9  -2  -1   -0.90    3.40
   9  -2   1    2.10    8.80
   9  -2   1   -2.00    7.70
  -9  -2  -1   -0.90    7.40
   9  -2   1    4.10    3.80
  -9  -2  -1    5.20    5.70
   9  -2   1    3.00    4.10
  -9  -2  -1    2.80    3.90
  -9  -2  -1   -2.10    5.10
  -9   2  -1    2.10   11.20
  -9   2  -1    7.20    5.20
   9   2   1    0.80    1.70
   9   2   1    2.40    8.90
  -9   2  -1   -5.30    3.80
  -9   2  -1   -0.30    2.10
  -9   2  -1    2.20    4.60
  -9   2  -1    0.10    3.20
   9   2   1    0.60    3.70
  -9   2  -1   -2.70    2.80
  -9   2  -1    0.60    3.10
   9   2   1    3.10    8.50
  -9   2  -1    2.90    5.80
   9   2   1    1.70    2.70
   9   2   1    0.30    2.60
   9   2   1    1.10    8.40
  10  -2   1  417.06   38.20
  10  -2   1  385.06   42.30
  10  -2   1  408.46   51.39
 -10  -2  -1  451.05   37.90
  10  -2   1  395.56   40.00
  10  -2   1  395.36   42.10
 -10  -2  -1  412.36   45.50
  10  -2   1  369.86   41.60
  10  -2   1  459.95   48.50
 -10  -2  -1  446.06   46.20
 -10  -2  -1  457.65   41.90
 -10  -2  -1  431.36   41.60
  10  -2   1  477.15   39.80
  10  -2   1  397.86   48.50
 -10   2  -1  398.56   44.70
 -10   2  -1  429.36   37.70
  10   2   1  326.87   41.80
 -10   2  -1  464.25   45.10
  10   2   1  387.56   41.80
  10   2   1  425.26   47.20
  10   2   1  397.56   39.50
  10   2   1  446.76   50.39
 -10   2  -1  424.86   41.80
  10   2   1  313.87   49.40
  10   2   1  457.35   42.30
  10   2   1  402.56   40.10
  10   2   1  415.86   38.20
 -11  -2  -1   20.20    8.90
  11  -2   1   17.60   13.40
 -11  -2  -1   11.30   13.30
  11  -2   1   22.70    8.30
  11  -2   1   22.10    5.00
 -11  -2  -1   14.30    6.30
  11  -2   1   14.40    5.90
 -11  -2  -1   21.60    9.20
  11  -2   1   32.10    6.90
 -11  -2  -1   29.80    4.90
 -11  -2  -1   31.60    9.20
 -11   2  -1   32.80    8.90
  11   2   1   24.00    6.80
  11   2   1   29.30    9.50
 -11   2  -1   13.60    7.20
 -11   2  -1   14.70   16.50
  11   2   1   21.60    5.20
 -11   2  -1   20.50    9.30
 -11   2  -1   23.30    4.60
  11   2   1   20.50   12.60
  12  -3  -1  257.77   28.80
 -12  -3   1  153.48   38.40
  12  -3  -1  303.57   40.70
  12  -3  -1  262.67   28.90
  12  -3  -1  228.58   30.40
 -12  -3   1  256.67   30.40
  12  -3  -1  258.27   27.70
 -12  -3   1  305.17   29.30
 -12  -3   1  272.97   26.60
  12  -3  -1  286.37   26.80
  12   3  -1  265.37   38.30
 -12   3   1  277.97   29.30
  12   3  -1  232.48   37.50
 -12   3   1  259.77   30.50
  12   3  -1  245.28   27.70
  12   3  -1  274.67   29.00
  12   3  -1  293.97   27.20
 -11  -3   1   19.00   16.50
  11  -3  -1    6.40   11.70
 -11  -3   1   11.10    6.60
 -11  -3   1   12.50    5.60
  11  -3  -1    4.80   11.20
  11  -3  -1    2.70    3.90
  11  -3  -1   -1.50   11.50
 -11  -3   1    0.50    6.70
  11  -3  -1   11.00    6.60
 -11  -3   1   11.00    7.00
  11  -3  -1   11.00    5.20
  11  -3  -1   11.50    6.20
  11   3  -1   16.70    6.10
  11   3  -1    5.00    5.10
 -11   3   1   14.20    9.10
  11   3  -1   10.30    5.50
 -11   3   1    6.20    4.10
 -11   3   1    9.60    6.20
  11   3  -1    0.30   10.50
  11   3  -1   12.00   11.80
  11   3  -1   15.20   13.90
 -11   3   1    5.30    6.20
 -11   3   1    9.00   14.00
 -11   3   1    9.30    4.10
  11   3  -1    8.60    4.90
  10  -3  -1 1021.80   81.79
  10  -3  -1  923.11   89.49
  10  -3  -1  837.22   80.39
  10  -3  -1  834.02   89.19
 -10  -3   1  961.00   85.39
 -10  -3   1  680.43   86.99
 -10  -3   1  980.20   79.29
  10  -3  -1  875.71   79.09
  10  -3  -1  787.12   79.59
 -10  -3   1  915.51   79.29
 -10  -3   1  940.91   80.89
  10  -3  -1  957.30   82.79
  10  -3  -1  906.41   88.59
 -10  -3   1  845.92   79.39
 -10  -3   1  871.81   82.19
  10   3  -1  917.81   82.89
  10   3  -1  893.81   90.59
  10   3  -1 1015.70   80.79
 -10   3   1  964.40   81.59
  10   3  -1  931.01   79.49
  10   3  -1  867.01   81.89
 -10   3   1  679.63   88.89
 -10   3   1  949.71   83.79
 -10   3   1  885.21   76.99
  10   3  -1  741.23   77.09
 -10   3   1  887.61   79.09
  10   3  -1  763.12   86.89
  10   3  -1  812.12   79.79
 -10   3   1  843.02   82.09
  10   3  -1  871.91   80.59
   9  -3  -1    5.20    3.00
  -9  -3   1    1.60    5.10
  -9  -3   1    3.60    4.40
  -9  -3   1    2.00    2.90
   9  -3  -1    1.70    7.90
   9  -3  -1    1.20    3.80
  -9  -3   1    1.20    4.50
   9  -3  -1    1.30    5.40
   9  -3  -1    2.90    8.00
  -9  -3   1    3.90    3.20
   9  -3  -1   -0.10    8.30
   9  -3  -1    1.80    3.30
  -9  -3   1    1.50    6.20
   9  -3  -1    2.00    4.70
  -9  -3   1    2.50    2.60
  -9  -3   1    3.20   10.10
  -9   3   1   -0.60    1.40
  -9   3   1   -3.30    4.20
  -9   3   1   -4.70    9.20
   9   3  -1    4.80    4.00
   9   3  -1    5.00    3.30
   9   3  -1   12.50    9.10
   9   3  -1    2.00    3.60
  -9   3   1   -1.20    4.30
  -9   3   1    0.70    5.00
   9   3  -1    4.70    7.50
   9   3  -1   -2.00    6.30
   9   3  -1    4.80    4.40
  -9   3   1    3.00    4.70
   9   3  -1    1.70    1.50
   9   3  -1    1.50    3.70
  -9   3   1    3.30    3.90
   8  -3  -1 1079.59  105.89
  -8  -3   1  993.30  110.29
   8  -3  -1 1005.10  104.59
   8  -3  -1 1194.48  111.29
  -8  -3   1 1171.68  106.89
   8  -3  -1 1318.77  110.59
  -8  -3   1 1278.97  104.49
  -8  -3   1 1260.77  108.59
   8  -3  -1 1243.28  106.79
  -8  -3   1 1246.28  104.69
   8  -3  -1 1182.78  104.49
   8  -3  -1 1113.29  105.19
  -8  -3   1 1244.58  105.69
   8  -3  -1 1194.38  112.19
  -8  -3   1 1255.57  104.49
   8   3  -1 1203.68  109.49
  -8   3   1  942.51  110.99
   8   3  -1 1227.08  111.59
  -8   3   1 1178.28  102.99
   8   3  -1 1241.18  104.89
   8   3  -1 1069.69  103.09
  -8   3   1 1184.58  104.49
  -8   3   1 1230.78  104.59
  -8   3   1 1275.97  105.89
   8   3  -1 1280.77  107.19
  -8   3   1 1261.67  107.69
   8   3  -1 1036.20  104.69
  -8   3   1 1134.99  106.69
   8   3  -1 1083.79  105.09
   8   3  -1 1262.27  106.59
  -7  -3   1   51.79    9.40
  -7  -3   1   48.70    6.80
   7  -3  -1   60.69   23.70
   7  -3  -1   55.89   12.40
   7  -3  -1   64.69   13.20
  -7  -3   1   55.29    7.10
  -7  -3   1   40.30   10.20
   7  -3  -1   60.89    7.30
   7  -3  -1   56.49    8.20
  -7  -3   1   52.99   14.00
  -7  -3   1   53.29    7.00
   7  -3  -1   56.39    7.20
   7  -3  -1   49.99    8.80
   7  -3  -1   51.39    8.80
  -7  -3   1   68.49    9.00
  -7  -3   1   56.39   10.30
  -7   3   1   44.50   14.40
  -7   3   1   38.60   12.00
  -7   3   1   55.39    5.50
   7   3  -1   42.70    7.50
   7   3  -1   69.59    8.80
  -7   3   1   53.09    8.20
   7   3  -1   47.90    9.30
   7   3  -1   55.39   13.90
   7   3  -1   59.99   12.50
  -7   3   1   71.69   11.50
   7   3  -1   54.59    7.30
  -7   3   1   43.20    8.00
   7   3  -1   50.59    5.60
   7   3  -1   44.20   12.10
  -7   3   1   64.99    9.60
   7   3  -1   65.69    8.60
   7   3  -1   45.40    8.40
  -7   3   1   55.49    6.90
  -7   3   1   64.99    7.30
   6  -3  -1  490.15   46.70
   6  -3  -1  543.15   51.69
   6  -3  -1  539.45   50.19
   6  -3  -1  556.64   51.09
  -6  -3   1  463.55   50.69
  -6  -3   1  508.75   48.30
  -6  -3   1  418.76   49.60
  -6  -3   1  541.25   46.40
  -6  -3   1  544.35   49.30
  -6  -3   1  526.75   46.30
  -6  -3   1  525.85   47.20
   6  -3  -1  543.05   47.70
   6  -3  -1  488.15   47.40
   6  -3  -1  550.44   50.39
   6  -3  -1  503.55   46.30
  -6  -3   1  523.25   46.20
   6   3  -1  526.25   49.70
  -6   3   1  498.05   48.90
   6   3  -1  565.54   47.40
  -6   3   1  540.75   47.40
   6   3  -1  442.96   46.60
  -6   3   1  506.45   45.40
   6   3  -1  529.75   51.39
  -6   3   1  512.55   48.40
  -6   3   1  528.95   46.40
  -6   3   1  526.05   46.40
   6   3  -1  595.74   48.40
  -6   3   1  477.55   52.19
   6   3  -1  529.75   51.39
   6   3  -1  457.55   46.40
   5  -3  -1   65.99    8.80
  -5  -3   1   71.59    7.70
   5  -3  -1   76.89   11.40
   5  -3  -1   92.79   20.50
  -5  -3   1   72.39   10.20
   5  -3  -1   72.49    7.90
   5  -3  -1   70.49    8.80
   5  -3  -1   82.69   11.90
  -5  -3   1   63.19   10.90
  -5  -3   1   74.99    9.50
   5  -3  -1   94.49   14.90
  -5  -3   1   68.69    9.90
  -5  -3   1   77.49    7.70
  -5  -3   1   77.49    7.80
  -5  -3   1  109.19   18.50
  -5   3   1   73.59    7.90
  -5   3   1   59.39   12.70
   5   3  -1   72.39    8.90
   5   3  -1   59.59   10.90
   5   3  -1   67.69   11.70
  -5   3   1   58.99    8.60
   5   3  -1   73.19    8.80
  -5   3   1   78.39    9.80
   5   3  -1   67.19   10.80
  -5   3   1   73.19    7.70
   5   3  -1   73.39    8.70
  -5   3   1   71.39    9.20
  -5   3   1   79.49    8.80
   5   3  -1   70.79    9.60
  -5   3   1   66.09   10.50
  -4  -3   1    1.10    2.00
   4  -3  -1    3.00    1.20
   4  -3  -1    6.70    4.30
  -4  -3   1    1.80    1.30
   4  -3  -1    8.40    1.90
   4  -3  -1    6.30    2.40
   4  -3  -1    5.10    5.60
  -4  -3   1    3.50    2.90
   4  -3  -1    9.40    3.70
  -4  -3   1    2.50    1.30
   4  -3  -1    5.90    3.50
  -4  -3   1    1.70    4.10
  -4  -3   1    2.00    2.40
  -4  -3   1    3.80    1.40
  -4  -3   1    1.70    3.00
   4  -3  -1   11.50    2.30
   4   3  -1    5.90    3.80
  -4   3   1    8.20    2.50
  -4   3   1   -0.30    1.70
   4   3  -1    9.30    2.80
   4   3  -1    3.20    4.70
  -4   3   1    3.30    2.00
   4   3  -1    8.90    2.60
   4   3  -1    3.50    1.80
  -4   3   1   -0.60    4.80
   4   3  -1    4.60    1.40
  -4   3   1    4.10    1.60
  -4   3   1    2.80    3.30
  -4   3   1    5.10    2.60
  -4   3   1    2.30    2.50
   4   3  -1   10.10    3.00
  -4   3   1    1.60    1.50
   3  -3  -1    5.00    2.80
   3  -3  -1    6.00    1.50
   3  -3  -1    6.40    2.90
   3  -3  -1    2.80    1.80
   3  -3  -1    5.70    1.90
   3  -3  -1    4.70    1.50
  -3  -3   1    6.90    1.80
  -3  -3   1    8.50    2.60
  -3  -3   1    7.00    1.60
   3  -3  -1    7.90    1.70
  -3  -3   1   10.30    2.20
  -3  -3   1    4.60    2.40
  -3  -3   1   16.40    3.50
  -3  -3   1    6.10    1.50
  -3  -3   1    6.90    1.50
  -3  -3   1    3.00    2.40
   3  -3  -1    7.10    3.90
  -3  -3   1   11.90    3.90
  -3   3   1    6.00    4.10
  -3   3   1   11.00    1.70
   3   3  -1    2.70    2.70
  -3   3   1    7.50    2.80
   3   3  -1    6.60    1.10
  -3   3   1    6.20    2.50
   3   3  -1    6.90    2.20
  -3   3   1   12.10    2.90
  -3   3   1    4.30    1.20
   3   3  -1    8.20    4.30
  -3   3   1    3.40    1.60
   3   3  -1    7.00    2.00
  -3   3   1   11.30    1.90
   3   3  -1    8.90    2.90
   3   3  -1    4.00    1.20
   3   3  -1    8.10    2.10
  -3   3   1    5.00    1.60
  -2  -3   1  369.36   34.50
   2  -3  -1  337.17   33.10
   2  -3  -1  356.56   33.20
  -2  -3   1  383.76   34.50
  -2  -3   1  430.26   34.00
   2  -3  -1  347.57   33.40
  -2  -3   1  379.56   33.60
   2  -3  -1  376.06   33.90
   2  -3  -1  401.26   34.10
  -2  -3   1  370.96   33.20
  -2  -3   1  391.36   33.50
   2  -3  -1  396.66   34.80
   2  -3  -1  370.66   33.20
  -2  -3   1  358.36   33.30
   2  -3  -1  400.16   35.40
   2  -3  -1  399.76   34.20
  -2  -3   1  387.16   33.40
  -2  -3   1  334.67   33.20
  -2   3   1  371.76   34.80
  -2   3   1  377.76   33.90
   2   3  -1  360.36   34.40
   2   3  -1  414.26   33.70
   2   3  -1  414.86   33.40
   2   3  -1  380.46   34.70
   2   3  -1  371.46   33.50
  -2   3   1  358.06   33.10
   2   3  -1  347.67   33.30
  -2   3   1  394.56   33.90
   2   3  -1  343.57   33.20
  -2   3   1  390.46   33.20
  -2   3   1  347.97   33.60
  -2   3   1  364.96   33.40
   2   3  -1  425.56   33.90
  -2   3   1  411.46   35.70
  -2   3   1  379.66   33.10
  -2   3   1  366.16   34.50
   2   3  -1  325.97   33.20
  -1  -3   1    2.70    0.80
  -1  -3   1    3.90    0.90
  -1  -3   1    3.10    0.80
  -1  -3   1    4.20    0.90
   1  -3  -1    4.00    1.70
  -1  -3   1    1.70    1.40
  -1  -3   1    2.80    0.80
   1  -3  -1    2.70    0.50
  -1  -3   1    3.20    0.90
   1  -3  -1    2.90    1.20
  -1  -3   1    2.60    1.00
   1  -3  -1    3.40    2.40
  -1  -3   1    2.90    0.80
   1  -3  -1    4.50    0.90
   1  -3  -1    3.70    0.70
   1   3  -1    3.30    0.80
  -1   3   1    1.20    1.10
   1   3  -1    3.80    0.90
   1   3  -1    3.60    0.90
   1   3  -1    8.40    2.30
  -1   3   1    2.30    1.10
   1   3  -1    2.70    0.80
   1   3  -1    4.10    1.10
  -1   3   1    3.10    0.60
  -1   3   1    4.30    0.80
   1   3  -1    3.00    0.80
  -1   3   1    0.80    0.90
   1   3  -1    3.70    1.70
  -1   3   1    4.40    1.00
   0  -3   1  967.50   76.89
   0   3  -1  796.82   76.79
   1  -3   1   68.39    8.20
  -1  -3  -1   49.30    6.20
  -1  -3  -1   52.49    6.70
  -1  -3  -1   55.89    4.90
   1  -3   1   54.99    5.10
  -1  -3  -1   49.00    5.50
  -1  -3  -1   55.49    5.60
  -1  -3  -1   52.69    5.20
   1  -3   1   53.89    5.30
   1  -3   1   56.69    6.20
  -1  -3  -1   52.29    5.00
  -1  -3  -1   53.49    6.80
   1  -3   1   50.29    5.30
   1  -3   1   48.10    4.80
   1  -3   1   52.69    6.00
   1   3   1   51.59    5.00
   1   3   1   49.20    6.10
  -1   3  -1   57.59    8.40
   1   3   1   53.09    5.80
   1   3   1   46.20    4.80
  -1   3  -1   49.70    6.00
   1   3   1   52.69    4.80
   1   3   1   49.10    5.50
   1   3   1   53.79    5.00
  -1   3  -1   50.59    4.80
   1   3   1   50.99    4.70
   1   3   1   52.09    5.00
   1   3   1   49.40    5.10
  -1   3  -1   48.50    6.00
  -1   3  -1   45.70    5.50
  -1   3  -1   55.19    5.40
   2  -3   1 5896.01  472.05
  -2  -3  -1 5499.05  472.05
  -2  -3  -1 5031.70  471.05
  -2   3  -1 5179.48  472.25
   3  -3   1  524.65   44.20
   3  -3   1  454.55   40.00
  -3  -3  -1  461.05   40.90
  -3  -3  -1  445.56   40.20
  -3  -3  -1  446.56   41.00
  -3  -3  -1  477.95   40.50
   3  -3   1  489.75   40.70
   3  -3   1  481.35   41.00
   3  -3   1  411.96   40.90
  -3  -3  -1  461.45   43.20
   3  -3   1  492.75   43.10
  -3  -3  -1  447.86   40.30
   3  -3   1  441.56   40.40
  -3  -3  -1  477.65   43.70
   3  -3   1  474.25   42.10
  -3  -3  -1  430.86   42.00
   3   3   1  414.36   40.00
   3   3   1  493.75   40.90
  -3   3  -1  418.66   40.80
   3   3   1  484.25   43.70
   3   3   1  506.25   43.10
  -3   3  -1  427.86   42.20
   3   3   1  488.85   41.10
   3   3   1  409.76   40.20
  -3   3  -1  461.35   39.80
  -3   3  -1  457.05   40.10
   3   3   1  482.55   42.00
   3   3   1  399.16   39.90
  -3   3  -1  480.75   40.60
  -3   3  -1  450.25   41.90
  -3   3  -1  467.25   40.40
   3   3   1  444.76   40.40
   3   3   1  402.96   40.10
  -3   3  -1  415.96   40.90
   4  -3   1 2154.08  197.28
   4  -3   1 1986.80  197.08
   4  -3   1 2383.26  198.08
  -4  -3  -1 2175.18  196.88
   4  -3   1 1943.51  197.98
   4  -3   1 2247.98  196.78
  -4  -3  -1 2034.20  197.78
   4  -3   1 2487.85  201.28
  -4  -3  -1 2123.29  200.58
   4  -3   1 2428.26  197.78
   4  -3   1 2592.04  201.58
  -4  -3  -1 2251.87  199.48
  -4  -3  -1 2373.96  200.98
  -4  -3  -1 2387.96  197.48
  -4  -3  -1 2294.57  197.18
   4  -3   1 2437.56  199.58
  -4  -3  -1 2121.89  197.78
  -4   3  -1 2098.79  197.98
  -4   3  -1 2192.98  201.88
  -4   3  -1 2417.56  197.48
  -4   3  -1 2276.97  197.28
  -4   3  -1 2217.08  199.68
   4   3   1 2394.36  199.38
   4   3   1 2168.68  197.28
  -4   3  -1 2270.07  197.08
   4   3   1 2531.85  197.18
   4   3   1 2355.46  197.88
  -4   3  -1 2333.07  199.18
  -4   3  -1 1945.51  198.08
   4   3   1 2120.79  197.08
   4   3   1 2487.15  201.88
  -4   3  -1 2237.28  196.48
   4   3   1 2478.25  198.28
   4   3   1 1937.51  196.98
   4   3   1 2016.90  196.68
   4   3   1 2540.35  200.88
  -5  -3  -1  153.38   13.50
   5  -3   1  129.59   14.00
   5  -3   1  166.28   19.90
  -5  -3  -1  152.18   16.90
  -5  -3  -1  141.89   14.90
   5  -3   1  151.28   19.10
   5  -3   1  151.28   19.20
  -5  -3  -1  150.08   13.90
  -5  -3  -1  138.39   19.20
   5  -3   1  141.99   13.40
  -5  -3  -1  119.89   14.70
   5  -3   1  144.99   14.90
   5  -3   1  150.18   15.00
  -5  -3  -1  129.59   19.30
   5  -3   1  130.59   13.80
  -5   3  -1  114.79   19.90
  -5   3  -1  152.88   14.30
   5   3   1  141.49   14.80
  -5   3  -1  146.69   16.50
   5   3   1  150.38   15.30
   5   3   1  138.79   14.10
   5   3   1  132.09   13.10
   5   3   1  140.49   13.80
  -5   3  -1  112.89   15.10
   5   3   1  158.28   18.90
   5   3   1  146.79   13.60
  -5   3  -1  133.49   16.70
  -5   3  -1  154.48   15.30
  -5   3  -1  153.28   13.70
   5   3   1  142.09   19.10
   5   3   1  139.29   17.00
  -6  -3  -1  831.72   92.69
   6  -3   1  932.11   88.09
  -6  -3  -1  997.60   87.39
   6  -3   1 1101.09   93.89
  -6  -3  -1  965.70   91.89
   6  -3   1 1038.50   88.99
   6  -3   1  866.61   87.79
   6  -3   1 1030.20   91.59
   6  -3   1 1039.80  104.99
   6  -3   1 1022.70   89.09
   6  -3   1  979.70   87.29
  -6  -3  -1  982.70   88.09
  -6  -3  -1 1039.30   91.49
  -6  -3  -1  964.80   88.89
  -6  -3  -1 1016.40   87.99
   6   3   1 1062.19   89.49
   6   3   1 1039.80   94.49
  -6   3  -1 1052.59   90.99
  -6   3  -1  961.00   89.09
   6   3   1  880.31   86.99
  -6   3  -1 1001.90   86.99
   6   3   1  878.41   87.69
   6   3   1 1094.49   93.59
  -6   3  -1  994.80   87.49
   6   3   1 1051.69   87.59
   6   3   1  986.10   88.19
  -6   3  -1  922.91   90.89
   6   3   1 1049.20   91.39
  -6   3  -1 1056.09   88.19
   6   3   1 1043.00   89.09
   7  -3   1    0.50    1.90
   7  -3   1    3.70    7.00
   7  -3   1    2.00    5.50
  -7  -3  -1    3.00    5.30
   7  -3   1   -2.60    3.00
   7  -3   1    1.70    2.20
  -7  -3  -1    0.10    4.40
  -7  -3  -1   -6.60    6.10
   7  -3   1   -2.30    7.80
  -7  -3  -1    2.70    2.70
  -7  -3  -1    0.70    3.00
  -7  -3  -1   -1.10    4.70
  -7  -3  -1    0.90    2.10
   7  -3   1   -1.10    2.40
  -7  -3  -1    0.50    1.50
   7  -3   1   -0.20    3.70
   7  -3   1    2.00    3.20
  -7   3  -1   -0.90    2.30
   7   3   1   -0.80    3.30
  -7   3  -1    0.40    2.00
  -7   3  -1    1.60    1.10
   7   3   1    1.50    4.30
  -7   3  -1    1.10    1.90
   7   3   1    0.20    2.40
   7   3   1   -1.20    4.80
   7   3   1    2.20    1.60
  -7   3  -1   -1.80    3.50
   7   3   1    2.20    2.00
  -7   3  -1   -2.40    9.00
   7   3   1   -3.90    6.50
   7   3   1    1.20    5.20
  -7   3  -1   -1.30    3.70
  -7   3  -1    0.00    1.70
  -7   3  -1    3.40    4.00
   7   3   1   -1.80    2.40
  -7   3  -1    3.70    3.90
   8  -3   1   48.70    9.30
   8  -3   1   49.10   12.50
  -8  -3  -1   46.90   11.10
   8  -3   1   31.70    8.10
   8  -3   1   26.60   10.20
   8  -3   1   35.00    7.80
   8  -3   1   39.00   12.70
   8  -3   1   29.90    5.80
   8  -3   1   45.50    7.60
  -8  -3  -1   48.00    7.00
   8  -3   1   47.40    6.00
  -8  -3  -1   42.80    8.20
  -8  -3  -1   39.20    5.40
  -8  -3  -1   30.10   12.40
  -8  -3  -1   25.40    9.10
  -8  -3  -1   64.69   13.70
  -8   3  -1   46.60   10.40
   8   3   1   37.40    6.90
   8   3   1   38.20    4.90
  -8   3  -1   29.20    8.00
  -8   3  -1   26.70    5.90
   8   3   1   45.40    8.70
   8   3   1   40.50   12.10
   8   3   1   46.30    6.00
  -8   3  -1   34.20   15.30
   8   3   1   34.30    7.70
   8   3   1   47.00   13.60
  -8   3  -1   34.30    5.20
  -8   3  -1   36.60    7.50
   8   3   1   34.20    6.40
  -8   3  -1   42.30    9.60
   8   3   1   41.00   10.30
  -9  -3  -1    3.70    6.10
  -9  -3  -1    9.30    4.20
   9  -3   1    3.70    3.90
   9  -3   1    1.80    9.30
   9  -3   1    6.80    5.20
  -9  -3  -1    3.50    5.90
   9  -3   1   10.20    9.60
   9  -3   1    3.80    9.20
  -9  -3  -1    6.00    5.40
  -9  -3  -1    1.10    9.00
   9  -3   1    6.70    3.30
  -9  -3  -1    2.80    2.50
  -9  -3  -1    3.90    5.90
  -9   3  -1    7.90    6.10
   9   3   1    6.40    3.40
  -9   3  -1    2.20    2.40
   9   3   1   17.90   11.40
   9   3   1    4.30    3.00
  -9   3  -1    2.50    5.70
   9   3   1   12.90    9.20
   9   3   1    6.40    4.90
  -9   3  -1    9.00   14.20
   9   3   1    0.80    7.70
  -9   3  -1    4.00    2.70
  -9   3  -1   10.50    4.40
  -9   3  -1   18.10    8.10
  -9   3  -1    8.90    4.10
  -9   3  -1    3.90    4.90
   9   3   1    6.50    2.30
  10  -3   1   24.50    8.10
  10  -3   1   20.50    4.60
  10  -3   1   20.60   12.50
  10  -3   1   22.70    6.60
  10  -3   1   32.90    7.10
  10  -3   1   15.30    7.40
 -10  -3  -1   10.10    6.80
 -10  -3  -1   27.70    7.80
 -10  -3  -1   25.90    9.80
  10  -3   1   22.50   14.10
 -10  -3  -1   20.60    4.30
  10  -3   1    5.30   11.70
 -10  -3  -1   20.60    9.40
 -10  -3  -1    6.20   11.80
 -10  -3  -1   27.40    6.80
  10  -3   1    6.30    6.90
  10   3   1   20.80    8.20
 -10   3  -1   26.40    8.90
  10   3   1   17.10   12.00
  10   3   1   27.70   12.90
 -10   3  -1   15.90    7.80
 -10   3  -1   11.60    6.50
  10   3   1   21.00    5.50
 -10   3  -1   13.40   15.10
  10   3   1    3.30   10.80
 -10   3  -1   22.70    4.20
  10   3   1   24.00    4.90
  10   3   1   25.60    8.70
 -10   3  -1   27.20    7.50
  10   3   1   22.20    6.70
 -11  -3  -1    2.40    5.10
  11  -3   1    0.70    4.30
 -11  -3  -1    0.80    6.90
  11  -3   1   -1.10    5.50
 -11  -3  -1  -25.10   10.40
 -11  -3  -1   -1.70    6.20
  11  -3   1    3.10    5.60
 -11  -3  -1    3.20    5.40
  11  -3   1    1.50   11.60
  11  -3   1    2.10    3.10
 -11   3  -1   -6.70   13.60
  11   3   1    4.20    4.00
  11   3   1    0.50    4.60
 -11   3  -1   -0.60    5.90
 -11   3  -1   -2.20    2.50
  11   3   1   -3.70    9.30
  11   3   1   -0.90    3.40
 -11   3  -1    3.00    4.70
 -11   3  -1   -1.70    5.30
  11   3   1    3.50    5.80
 -12  -4   1   81.09   12.80
 -12  -4   1   71.29   11.30
  12  -4  -1   83.09   11.60
  12  -4  -1   63.39   20.10
  12  -4  -1   71.19   14.90
 -12  -4   1   76.59   14.70
  12  -4  -1   67.09   13.00
  12  -4  -1   97.99   15.40
 -12  -4   1   48.70   22.30
  12   4  -1   81.69   21.80
  12   4  -1   47.40   17.30
 -12   4   1   47.90   22.90
 -12   4   1   76.89   13.10
 -12   4   1   75.79   14.50
  12   4  -1   75.89   12.00
  12   4  -1   78.19   13.30
  12   4  -1   91.79   11.90
  11  -4  -1   88.79   21.20
 -11  -4   1  110.69   14.20
  11  -4  -1   72.69   21.40
  11  -4  -1  103.39   22.60
  11  -4  -1   87.89   11.70
  11  -4  -1   56.39   11.00
 -11  -4   1   86.09   15.30
 -11  -4   1   63.49   21.50
 -11  -4   1   56.19   14.70
  11  -4  -1   88.69   11.10
  11   4  -1   70.59   17.80
 -11   4   1   54.69   13.90
  11   4  -1   87.39   11.80
 -11   4   1   82.69   18.00
 -11   4   1   53.99    9.60
  11   4  -1   94.29   11.60
  11   4  -1   82.19   12.80
  11   4  -1   70.69   17.10
 -11   4   1   99.59   13.70
 -11   4   1   95.89   10.50
 -11   4   1   73.09   22.30
 -10  -4   1   41.70    7.60
  10  -4  -1   36.10    7.10
  10  -4  -1   22.90   14.40
  10  -4  -1   54.09   15.20
  10  -4  -1   65.09   16.90
  10  -4  -1   51.99   10.70
 -10  -4   1   34.40    9.20
  10  -4  -1   52.39   16.50
  10  -4  -1   39.20    8.00
 -10  -4   1   38.30   10.20
  10  -4  -1   38.20   10.30
 -10  -4   1   50.59    7.60
 -10  -4   1   34.00    7.70
 -10  -4   1   22.30   12.60
 -10  -4   1   42.50    6.70
  10  -4  -1   35.40    6.70
 -10  -4   1   32.00   11.60
  10   4  -1   22.40   14.90
  10   4  -1   39.50    9.10
 -10   4   1   52.29    9.40
  10   4  -1   24.70    6.90
  10   4  -1   69.79   24.90
  10   4  -1   38.90   10.70
 -10   4   1   42.60    7.00
 -10   4   1   27.40    6.70
  10   4  -1   40.60    7.50
  10   4  -1   41.90    7.40
 -10   4   1   27.50    9.10
 -10   4   1   49.00   19.70
 -10   4   1   38.00    9.50
 -10   4   1   47.70   11.00
 -10   4   1   42.20    4.60
  10   4  -1   50.09    9.10
  10   4  -1   35.40   13.90
  10   4  -1   35.80    4.70
   9  -4  -1  273.97   24.40
  -9  -4   1  269.47   24.20
  -9  -4   1  249.18   27.10
  -9  -4   1  184.98   28.20
  -9  -4   1  281.67   26.10
   9  -4  -1  232.78   33.40
  -9  -4   1  197.68   32.50
   9  -4  -1  263.77   33.60
   9  -4  -1  221.88   24.50
  -9  -4   1  260.47   24.40
   9  -4  -1  299.17   32.80
   9  -4  -1  244.08   25.30
   9  -4  -1  206.78   26.20
  -9  -4   1  258.27   29.50
   9   4  -1  255.47   24.70
  -9   4   1  270.07   28.10
  -9   4   1  269.97   26.00
   9   4  -1  222.28   25.20
   9   4  -1  233.28   31.70
  -9   4   1  235.08   26.90
  -9   4   1  254.77   22.20
   9   4  -1  233.88   22.40
   9   4  -1  234.08   24.50
   9   4  -1  261.97   31.60
   9   4  -1  255.47   32.60
  -9   4   1  198.78   35.00
   9   4  -1  290.97   25.90
  -8  -4   1  122.89   12.70
  -8  -4   1  108.49   15.40
  -8  -4   1  144.49   18.00
   8  -4  -1  107.89   13.60
   8  -4  -1  112.59   21.30
   8  -4  -1  128.39   20.00
  -8  -4   1  136.49   14.50
  -8  -4   1  111.09   12.50
   8  -4  -1  132.99   15.90
   8  -4  -1  128.49   23.10
   8  -4  -1  129.89   12.90
   8  -4  -1   82.19   13.50
  -8  -4   1  105.19   17.70
  -8  -4   1  125.49   12.90
   8  -4  -1  102.29   12.80
  -8  -4   1  126.59   22.70
   8   4  -1  120.69   16.00
  -8   4   1  131.19   16.10
   8   4  -1  119.09   13.60
  -8   4   1  111.49   11.00
   8   4  -1  116.79   18.20
   8   4  -1  119.19   13.90
  -8   4   1  133.39   15.80
  -8   4   1  133.99   14.70
   8   4  -1  127.99   15.10
  -8   4   1  123.49   12.70
   8   4  -1   98.79   12.90
   8   4  -1  137.99   14.40
  -8   4   1   67.89   17.90
   8   4  -1  100.89   11.20
   8   4  -1  153.38   24.60
  -8   4   1  121.69   12.80
  -7  -4   1  261.67   26.90
   7  -4  -1  238.78   27.90
  -7  -4   1  254.07   23.00
   7  -4  -1  226.48   23.50
  -7  -4   1  240.48   22.80
   7  -4  -1  209.38   22.90
  -7  -4   1  253.77   24.10
  -7  -4   1  259.37   22.90
  -7  -4   1  241.38   25.30
   7  -4  -1  241.68   28.80
   7  -4  -1  251.67   24.90
   7  -4  -1  226.68   24.40
  -7  -4   1  228.38   29.10
   7  -4  -1  251.47   23.00
  -7   4   1  244.48   21.70
   7   4  -1  265.57   25.50
  -7   4   1  250.67   25.70
  -7   4   1  210.28   31.00
  -7   4   1  266.97   23.20
   7   4  -1  206.88   23.00
   7   4  -1  220.98   23.50
   7   4  -1  259.47   24.80
  -7   4   1  256.07   24.20
   7   4  -1  235.88   28.60
   7   4  -1  248.78   23.80
   7   4  -1  221.58   26.90
  -7   4   1  218.38   24.80
  -7   4   1  250.27   23.00
   6  -4  -1 1622.34  134.09
   6  -4  -1 1534.45  134.19
   6  -4  -1 1515.15  133.59
   6  -4  -1 1384.66  130.19
  -6  -4   1 1532.25  132.09
  -6  -4   1 1496.45  130.59
  -6  -4   1 1522.15  129.89
  -6  -4   1 1617.14  133.19
   6  -4  -1 1625.84  135.59
   6  -4  -1 1478.85  129.89
   6  -4  -1 1265.27  129.89
   6  -4  -1 1457.85  131.09
  -6  -4   1 1321.07  133.79
  -6  -4   1 1502.85  129.79
  -6  -4   1 1541.15  129.89
   6   4  -1 1607.44  131.69
  -6   4   1 1458.45  129.79
   6   4  -1 1498.55  133.19
   6   4  -1 1355.76  130.29
  -6   4   1 1517.75  129.99
   6   4  -1 1274.17  129.89
  -6   4   1 1399.76  131.49
  -6   4   1 1469.35  131.89
   6   4  -1 1419.56  134.09
  -6   4   1 1508.85  130.79
   6   4  -1 1518.75  134.89
  -6   4   1 1439.66  135.99
   6   4  -1 1542.65  131.19
  -5  -4   1  361.86   38.80
  -5  -4   1  407.26   35.20
  -5  -4   1  432.96   38.20
   5  -4  -1  392.36   40.10
   5  -4  -1  399.36   38.20
  -5  -4   1  369.56   36.70
  -5  -4   1  401.96   35.30
  -5  -4   1  401.26   35.20
  -5  -4   1  402.06   37.20
   5  -4  -1  397.46   35.30
   5  -4  -1  430.56   39.00
  -5  -4   1  340.17   38.00
  -5   4   1  423.26   35.60
   5   4  -1  394.76   38.70
   5   4  -1  420.56   36.80
  -5   4   1  387.46   36.80
   5   4  -1  365.26   34.50
  -5   4   1  392.76   35.20
  -5   4   1  421.06   35.30
   5   4  -1  370.46   35.70
   5   4  -1  385.96   39.20
   5   4  -1  398.56   36.20
  -5   4   1  323.37   37.30
  -5   4   1  361.36   40.70
  -5   4   1  377.46   36.60
  -5   4   1  392.86   37.00
   4  -4  -1 1423.16  122.29
  -4  -4   1 1480.95  123.99
  -4  -4   1 1434.46  122.19
   4  -4  -1 1548.55  125.39
  -4  -4   1 1477.15  124.39
   4  -4  -1 1509.95  126.19
  -4  -4   1 1369.56  122.19
   4  -4  -1 1471.75  124.49
  -4  -4   1 1426.56  122.69
   4  -4  -1 1198.68  122.09
  -4  -4   1 1426.16  122.29
  -4  -4   1 1376.06  124.79
   4  -4  -1 1478.75  124.29
   4  -4  -1 1286.17  122.39
  -4  -4   1 1242.18  124.49
   4   4  -1 1325.47  122.49
  -4   4   1 1446.56  122.39
  -4   4   1 1254.47  124.09
   4   4  -1 1507.85  123.39
   4   4  -1 1482.15  122.99
   4   4  -1 1271.77  122.29
  -4   4   1 1394.76  122.79
  -4   4   1 1227.48  122.79
   4   4  -1 1389.96  125.29
   4   4  -1 1411.76  124.39
  -4   4   1 1296.57  123.19
   4   4  -1 1255.47  121.69
  -4   4   1 1421.46  122.19
  -4   4   1 1478.35  126.89
   4   4  -1 1595.14  123.19
  -4   4   1 1411.66  122.19
  -4   4   1 1423.66  123.59
   4   4  -1 1398.76  124.69
   3  -4  -1    9.00    2.20
  -3  -4   1   13.10    2.50
  -3  -4   1   14.00    2.60
  -3  -4   1   13.90    2.40
   3  -4  -1   11.50    2.30
  -3  -4   1   13.80    3.00
   3  -4  -1   14.80    5.40
  -3  -4   1    8.90    3.10
   3  -4  -1   13.80    3.80
   3  -4  -1   15.30    4.20
  -3  -4   1    8.70    1.80
   3  -4  -1   11.00    2.80
  -3  -4   1   12.50    2.20
   3  -4  -1   11.70    2.10
  -3  -4   1   14.60    3.80
  -3  -4   1   10.80    3.40
   3  -4  -1   13.80    3.20
   3  -4  -1   15.20    2.50
   3   4  -1   18.10    2.70
  -3   4   1   16.80    3.40
   3   4  -1   15.40    4.60
   3   4  -1   17.20    3.20
   3   4  -1   21.90    2.80
  -3   4   1   13.00    2.10
   3   4  -1   16.80    3.50
  -3   4   1   10.90    5.10
  -3   4   1    8.40    2.10
  -3   4   1   11.90    3.60
  -3   4   1    9.80    2.40
   3   4  -1   15.20    2.90
  -3   4   1   14.80    2.50
   3   4  -1   15.10    2.50
   3   4  -1   13.20    1.70
   3   4  -1    9.00    2.80
  -3   4   1   13.10    3.00
   3   4  -1   21.60    4.80
  -3   4   1   14.60    2.30
   2  -4  -1 6368.36  552.34
  -2   4   1 6293.17  552.54
  -1  -4   1   15.20    2.10
  -1  -4   1   12.20    3.20
   1  -4  -1   15.80    4.00
   1  -4  -1   11.70    1.60
  -1  -4   1   16.40    2.30
   1  -4  -1   12.90    1.90
  -1  -4   1   12.10    1.90
   1  -4  -1   12.00    2.40
  -1  -4   1   14.50    2.00
   1  -4  -1   14.80    1.30
   1  -4  -1   13.80    1.40
   1  -4  -1   11.10    1.40
   1  -4  -1   13.50    1.50
   1  -4  -1   11.50    1.60
  -1  -4   1   13.70    1.90
  -1  -4   1   15.60    3.40
   1  -4  -1   15.10    3.20
   1  -4  -1   16.40    3.20
  -1  -4   1    9.90    1.70
   1   4  -1   13.20    1.80
  -1   4   1   19.00    4.00
   1   4  -1   11.90    2.80
  -1   4   1   14.20    1.40
   1   4  -1   11.60    2.00
  -1   4   1   10.40    2.70
   1   4  -1   10.80    1.80
   1   4  -1   10.60    1.80
  -1   4   1   10.00    2.10
   1   4  -1   15.70    1.90
  -1   4   1   13.90    2.80
   1   4  -1   10.10    1.80
  -1   4   1   13.80    1.80
   1   4  -1    7.80    1.70
  -1   4   1   11.70    1.30
   1   4  -1   10.10    2.70
  -1   4   1   11.70    1.60
   0  -4   1 2940.01  244.78
   0  -4   1 2631.44  243.58
   0  -4  -1 2849.61  243.68
   0  -4  -1 2833.72  244.18
   0   4   1 2939.71  243.58
   0   4  -1 2725.73  242.68
   0   4  -1 2622.44  244.68
   1  -4   1 5712.13  488.95
  -1   4  -1 5487.75  489.25
  -2  -4  -1 1025.50   95.29
   2  -4   1 1174.78   96.59
  -2  -4  -1 1078.09   93.59
   2  -4   1 1127.99   94.99
   2  -4   1 1164.98   93.89
  -2  -4  -1 1143.99   96.29
  -2  -4  -1 1053.99   93.49
  -2  -4  -1  999.50   93.59
   2  -4   1 1086.29   93.99
   2  -4   1  981.80   93.99
  -2  -4  -1 1060.29   93.89
  -2  -4  -1 1113.69   94.29
  -2  -4  -1 1026.10   95.09
   2  -4   1 1078.39   93.39
  -2   4  -1 1067.49   93.39
   2   4   1 1141.79   94.29
   2   4   1 1163.78   95.49
  -2   4  -1 1134.39   93.79
   2   4   1  957.10   93.49
  -2   4  -1  974.00   94.89
  -2   4  -1 1087.79   97.19
   2   4   1 1093.19   93.79
   2   4   1 1050.39   93.59
   2   4   1  957.80   93.49
  -2   4  -1 1106.79   93.69
[truncated: 5,814,788 more chars]
